# Supplementary material for: Proteomics Integrated with Transcriptomics of Clubroot Resistant and Susceptible Brassica napus in Response to Plasmodiophora brassicae Infection
Source: Int J Mol Sci. 2025 Sep 19;26(18):9157. doi: 10.3390/ijms26189157 (PMC12470197; doi:10.3390/ijms26189157)
Supplement: Supplementary file 1 [file ijms-26-09157-s001.zip › ijms-3795103-supplementary tables.xlsx]

## Sheet: Table S1a
Table S1a List of differentially accumulated proteins (DAPs) in roots of the Plasmodiophora brassicae-infected and control clubroot resistant near-isogenic Brassica napus lines (RI vs. RC) at 7-, 14- and 21 days post inoculation (dpi). The same proteins detectec at all three time points are listed here.
						7dai		14dai		21dai
Leading Protein	Description	GO	KEGG	Swissprot	Pfam	AVG Log2 Ratio	Qvalue	AVG Log2 Ratio	Qvalue	AVG Log2 Ratio	Qvalue
Commonly increased in abundance
BnaA02T0202900WE	Kunitz-type trypsin inhibitor-like 1 protein OS=Pisum sativum GN=PIP20-1 PE=1 SV=2	GO:0004866	--	Kunitz-type trypsin inhibitor-like 1 protein OS=Pisum sativum GN=PIP20-1 PE=1 SV=2	Trypsin and protease inhibitor	0.917927	0.00163713	7.84786	0.00183645	8.88539	0.000166227
BnaA02T0380700WE	Flavone synthase OS=Petroselinum crispum GN=FNSI PE=1 SV=1	GO:0016491	2'-deoxymugineic-acid 2'-dioxygenase-like; K18054 2'-deoxymugineic-acid 2'-dioxygenase / mugineic-acid 3-dioxygenase [EC:1.14.11.24 1.14.11.25] (A)	Flavone synthase OS=Petroselinum crispum GN=FNSI PE=1 SV=1	non-haem dioxygenase in morphine synthesis N-terminal	0.636166	0.0223003	1.05064	0.00195473	1.25612	0.00248732
BnaA02T0397000WE	SAL2 phosphatase OS=Arabidopsis thaliana GN=SAL2 PE=2 SV=1	GO:0046854	SAL2 phosphatase-like; K15422 3'(2'), 5'-bisphosphate nucleotidase / inositol polyphosphate 1-phosphatase [EC:3.1.3.7 3.1.3.57] (A)	SAL2 phosphatase OS=Arabidopsis thaliana GN=SAL2 PE=2 SV=1	Inositol monophosphatase family	0.620547	0.00284672	1.3164	0.000147804	0.627369	0.000371733
BnaA03T0280900WE	Glutathione S-transferase F3 OS=Arabidopsis thaliana GN=GSTF3 PE=2 SV=1	GO:0005515	glutathione S-transferase F3-like; K00799 glutathione S-transferase [EC:2.5.1.18] (A)	Glutathione S-transferase F3 OS=Arabidopsis thaliana GN=GSTF3 PE=2 SV=1	Glutathione S-transferase, C-terminal domain	0.599597	2.89173e-07	0.884426	1.30862e-06	1.12571	2.10706e-07
BnaA03T0281000WE	Glutathione S-transferase F2 OS=Arabidopsis thaliana GN=GSTF2 PE=1 SV=3	GO:0005515	glutathione S-transferase F2; K00799 glutathione S-transferase [EC:2.5.1.18] (A)	Glutathione S-transferase F2 OS=Arabidopsis thaliana GN=GSTF2 PE=1 SV=3	Glutathione S-transferase, C-terminal domain	2.12767	1.64058e-06	2.30066	1.18519e-07	1.62324	0.000348298
BnaA03T0479500WE	Probable aminotransferase TAT4 OS=Arabidopsis thaliana GN=At4g23590 PE=2 SV=1	GO:0009058	cystine lyase CORI3-like; K00815 tyrosine aminotransferase [EC:2.6.1.5] (A)	Probable aminotransferase TAT4 OS=Arabidopsis thaliana GN=At4g23590 PE=2 SV=1	Aminotransferase class I and II	1.47198	1.5957e-08	1.81911	1.34954e-05	2.49234	0.00321588
BnaA07T0098300WE	Alpha-glucosidase 2 OS=Arabidopsis thaliana GN=GCS2 PE=2 SV=1	GO:0004573	alpha-glucosidase 2-like; K01228 mannosyl-oligosaccharide glucosidase [EC:3.2.1.106] (A)	Alpha-glucosidase 2 OS=Arabidopsis thaliana GN=GCS2 PE=2 SV=1	Glycosyl hydrolase family 63 C-terminal domain	1.02695	5.53684e-06	1.50758	0.000102973	1.61145	0.0032718
BnaA07T0290200WE	E3 ubiquitin-protein ligase RGLG2 OS=Arabidopsis thaliana GN=RGLG2 PE=1 SV=1	GO:0005515	E3 ubiquitin-protein ligase RGLG2; K16280 E3 ubiquitin-protein ligase RGLG [EC:2.3.2.27] (A)	E3 ubiquitin-protein ligase RGLG2 OS=Arabidopsis thaliana GN=RGLG2 PE=1 SV=1	Zinc finger, C3HC4 type (RING finger)	0.759481	1.30342e-05	0.586867	2.55022e-05	0.95203	0.00314989
BnaC01T0071300WE	Bark storage protein A OS=Populus deltoides GN=BSPA PE=2 SV=1	GO:0003824	--	Bark storage protein A OS=Populus deltoides GN=BSPA PE=2 SV=1	Phosphorylase superfamily	0.988738	3.58724e-07	1.08506	4.24201e-05	1.08335	0.0170359
BnaC01T0234500WE	Probable mitochondrial chaperone bcs1 OS=Schizosaccharomyces pombe (strain 972 / ATCC 24843) GN=SPAC644.07 PE=2 SV=1	GO:0000166	probable mitochondrial chaperone BCS1-B; K08900 mitochondrial chaperone BCS1 (A)	Probable mitochondrial chaperone bcs1 OS=Schizosaccharomyces pombe (strain 972 / ATCC 24843) GN=SPAC644.07 PE=2 SV=1	ATPase family associated with various cellular activities (AAA)	2.72177	0.0010536	1.11848	0.0316946	1.47405	0.036712
BnaC06T0009500WE	Thioredoxin H5 OS=Arabidopsis thaliana GN=TRX5 PE=1 SV=1	GO:0006662	thioredoxin H5-like; K03671 thioredoxin 1 (A)	Thioredoxin H5 OS=Arabidopsis thaliana GN=TRX5 PE=1 SV=1	Thioredoxin	0.582981	0.0152605	0.754388	0.00600725	1.96629	8.14365e-05
BnaC09T0032400WE	Probable mitochondrial chaperone BCS1-B OS=Dictyostelium discoideum GN=bcsl1b PE=3 SV=1	GO:0000166	26S protease regulatory subunit 6A-like; K08900 mitochondrial chaperone BCS1 (A)	Probable mitochondrial chaperone BCS1-B OS=Dictyostelium discoideum GN=bcsl1b PE=3 SV=1	ATPase family associated with various cellular activities (AAA)	1.32598	0.000120349	1.2486	6.36726e-05	1.72724	0.00304503
Commonly decreased in abundance
BnaA04T0051500WE	Probable catabolite repression protein creC OS=Aspergillus niger (strain CBS 513.88 / FGSC A1513) GN=creC PE=3 SV=1	GO:0005515	mitochondrial Rho GTPase; K07870 Ras homolog gene family, member T1 (A)	Probable catabolite repression protein creC OS=Aspergillus niger (strain CBS 513.88 / FGSC A1513) GN=creC PE=3 SV=1	WD domain, G-beta repeat	-0.69358	0.0235676	-1.30538	2.57498e-05	-0.596458	0.0144573
BnaA05T0400300WE	Chlorophyll a-b binding protein CP29.2, chloroplastic OS=Arabidopsis thaliana GN=LHCB4.2 PE=1 SV=1	GO:0009765	chlorophyll a-b binding protein CP29.2, chloroplastic; K08915 light-harvesting complex II chlorophyll a/b binding protein 4 (A)	Chlorophyll a-b binding protein CP29.2, chloroplastic OS=Arabidopsis thaliana GN=LHCB4.2 PE=1 SV=1	Chlorophyll A-B binding protein	-0.792074	0.000492415	-1.25913	0.000158471	-1.4076	0.0498734
BnaA05T0402500WE	Probable inactive receptor kinase At3g08680 OS=Arabidopsis thaliana GN=At3g08680 PE=1 SV=1	GO:0004672	probably inactive receptor-like protein kinase At5g41680; K04730 interleukin-1 receptor-associated kinase 1 [EC:2.7.11.1] (A)	Probable inactive receptor kinase At3g08680 OS=Arabidopsis thaliana GN=At3g08680 PE=1 SV=1	Leucine rich repeat N-terminal domain	-0.582734	0.0220154	-1.43131	0.0277994	-2.12067	0.0133931
BnaC08T0274600WE	Phosphoglucan phosphatase DSP4, chloroplastic OS=Arabidopsis thaliana GN=DSP4 PE=1 SV=1	GO:0006470	hypothetical protein; K14165 atypical dual specificity phosphatase [EC:3.1.3.16 3.1.3.48] (A)	Phosphoglucan phosphatase DSP4, chloroplastic OS=Arabidopsis thaliana GN=DSP4 PE=1 SV=1	Dual specificity phosphatase, catalytic domain	-1.18458	0.00737211	-0.825878	0.000943163	-2.0095	0.000716523
Changing abundance levels
BnaA01T0006100WE	26S proteasome non-ATPase regulatory subunit 2 homolog B OS=Arabidopsis thaliana GN=RPN1B PE=1 SV=1	GO:0000502	26S proteasome non-ATPase regulatory subunit 2 homolog A-like; K03028 26S proteasome regulatory subunit N1 (A)	26S proteasome non-ATPase regulatory subunit 2 homolog B OS=Arabidopsis thaliana GN=RPN1B PE=1 SV=1	Proteasome/cyclosome repeat	-0.592351	0.0146976	1.52123	0.0055819	1.37047	0.0276661
BnaA01T0026300WE	Pre-mRNA-processing-splicing factor 8 OS=Mus musculus GN=Prpf8 PE=1 SV=2	GO:0000398	pre-mRNA-processing-splicing factor 8-like; K12856 pre-mRNA-processing factor 8 (A)	Pre-mRNA-processing-splicing factor 8 OS=Mus musculus GN=Prpf8 PE=1 SV=2	JAB1/Mov34/MPN/PAD-1 ubiquitin protease	0.727995	0.0128678	-0.705643	0.00107337	-0.748212	0.0204782
BnaA01T0054000WE	Cystine lyase CORI3 OS=Arabidopsis thaliana GN=CORI3 PE=1 SV=1	--	probable aminotransferase TAT4; K00815 tyrosine aminotransferase [EC:2.6.1.5] (A)	Cystine lyase CORI3 OS=Arabidopsis thaliana GN=CORI3 PE=1 SV=1	--	0.908014	0.00909791	-0.714623	0.0173367	-1.14886	0.0370712
BnaA01T0077900WE	60S ribosomal protein L31-3 OS=Arabidopsis thaliana GN=RPL31C PE=2 SV=2	GO:0003735	60S ribosomal protein L31-3-like; K02910 large subunit ribosomal protein L31e (A)	60S ribosomal protein L31-3 OS=Arabidopsis thaliana GN=RPL31C PE=2 SV=2	Ribosomal protein L31e	-0.823733	0.01813	0.60505	0.00903132	0.630803	0.00121855
BnaA01T0296000WE	Probable calcium-binding protein CML49 OS=Arabidopsis thaliana GN=CML49 PE=2 SV=1	GO:0005509	probable calcium-binding protein CML49; K13448 calcium-binding protein CML (A)	Probable calcium-binding protein CML49 OS=Arabidopsis thaliana GN=CML49 PE=2 SV=1	EF hand	-0.70854	0.000452385	0.986441	1.39183e-06	0.663986	0.0250562
BnaA03T0055600WE	Protein ENHANCED DISEASE RESISTANCE 2-like OS=Arabidopsis thaliana GN=EDR2L PE=2 SV=1	--	--	Protein ENHANCED DISEASE RESISTANCE 2-like OS=Arabidopsis thaliana GN=EDR2L PE=2 SV=1	Protein of unknown function (DUF1336)	0.844397	0.00307126	-0.879956	0.0153453	-1.80418	0.00454191
BnaA03T0081900WE	UDP-glucose 6-dehydrogenase 3 OS=Arabidopsis thaliana GN=UGD3 PE=1 SV=1	GO:0016616	UDP-glucose 6-dehydrogenase 3; K00012 UDPglucose 6-dehydrogenase [EC:1.1.1.22] (A)	UDP-glucose 6-dehydrogenase 3 OS=Arabidopsis thaliana GN=UGD3 PE=1 SV=1	UDP-glucose/GDP-mannose dehydrogenase family, central domain	1.00583	0.00496349	-0.907904	0.00751304	-1.06067	0.000231167
BnaA03T0244700WE	Glucan endo-1,3-beta-glucosidase 14 OS=Arabidopsis thaliana GN=At2g27500 PE=1 SV=2	GO:0004553	hypothetical protein; K19891 glucan endo-1,3-beta-glucosidase 1/2/3 [EC:3.2.1.39] (A)	Glucan endo-1,3-beta-glucosidase 14 OS=Arabidopsis thaliana GN=At2g27500 PE=1 SV=2	Glycosyl hydrolases family 17	0.68327	0.0198447	-1.85856	0.00364533	1.42015	0.0336409
BnaA03T0256000WE	Kelch domain-containing protein 4 OS=Mus musculus GN=Klhdc4 PE=2 SV=2	--	hypothetical protein; K12872 pre-mRNA-splicing factor RBM22/SLT11 (A)	Kelch domain-containing protein 4 OS=Mus musculus GN=Klhdc4 PE=2 SV=2	Domain of unknown function (DUF4110)	1.12747	0.00280489	-1.08594	0.0239723	0.642413	0.020959
BnaA03T0395500WE	Long chain acyl-CoA synthetase 8 OS=Arabidopsis thaliana GN=LACS8 PE=1 SV=1	GO:0003824	long chain acyl-CoA synthetase 8-like; K01897 long-chain acyl-CoA synthetase [EC:6.2.1.3] (A)	Long chain acyl-CoA synthetase 8 OS=Arabidopsis thaliana GN=LACS8 PE=1 SV=1	AMP-binding enzyme	0.910027	0.00141618	-0.951997	0.00168652	-0.580602	0.017824
BnaA03T0413000WE	ATP-dependent Clp protease proteolytic subunit 2, mitochondrial OS=Arabidopsis thaliana GN=CLPP2 PE=1 SV=1	GO:0004252	ATP-dependent Clp protease proteolytic subunit 2, mitochondrial; K01358 ATP-dependent Clp protease, protease subunit [EC:3.4.21.92] (A)	ATP-dependent Clp protease proteolytic subunit 2, mitochondrial OS=Arabidopsis thaliana GN=CLPP2 PE=1 SV=1	Clp protease	0.72923	0.00509762	-1.07091	0.0180938	-0.793241	0.0194082
BnaA03T0442000WE	Neurofilament medium polypeptide OS=Gallus gallus GN=NEFM PE=2 SV=2	--	phosphatidylinositol 3- and 4-kinase; K00888 phosphatidylinositol 4-kinase A [EC:2.7.1.67] (A)	Neurofilament medium polypeptide OS=Gallus gallus GN=NEFM PE=2 SV=2	--	1.84719	0.00327774	-1.96861	0.000119295	1.03723	0.0149082
BnaA03T0567500WE	Cytochrome P450 81D11 OS=Arabidopsis thaliana GN=CYP81D11 PE=2 SV=1	GO:0005506	cytochrome P450 81D11-like; K00517 [EC:1.14.-.-] (A)	Cytochrome P450 81D11 OS=Arabidopsis thaliana GN=CYP81D11 PE=2 SV=1	Cytochrome P450	0.925564	0.0018478	-0.956149	0.000311799	0.843321	0.0148345
BnaA04T0060000WE	--	--	--	--	4F5 protein family	8.69585	0.0187899	-2.76528	0.00534281	-1.25532	0.00068719
BnaA05T0393500WE	Ras-related protein RABE1e OS=Arabidopsis thaliana GN=RABE1E PE=1 SV=1	GO:0003924	ras-related protein RABE1e; K07901 Ras-related protein Rab-8A (A)	Ras-related protein RABE1e OS=Arabidopsis thaliana GN=RABE1E PE=1 SV=1	Ras family	-0.626938	0.0350845	0.775861	0.0401311	-0.890119	0.0171676
BnaA06T0018100WE	--	--	--	--	Protein of unknown function (DUF630)	1.13841	0.0335571	-1.12754	0.00160342	-0.80498	0.00970553
BnaA06T0028100WE	Scarecrow-like protein 5 OS=Arabidopsis thaliana GN=SCL5 PE=2 SV=1	--	hypothetical protein; K14494 DELLA protein (A)	Scarecrow-like protein 5 OS=Arabidopsis thaliana GN=SCL5 PE=2 SV=1	GRAS domain family	-0.77962	0.0469327	-1.44748	0.000293332	0.695554	0.0467552
BnaA07T0088400WE	Uncharacterized protein At2g34160 OS=Arabidopsis thaliana GN=At2g34160 PE=1 SV=1	GO:0003676	--	Uncharacterized protein At2g34160 OS=Arabidopsis thaliana GN=At2g34160 PE=1 SV=1	Alba	0.613853	0.00689065	-0.807807	2.5442e-05	-0.924404	0.0122521
BnaA07T0314000WE	Coiled-coil domain-containing protein 124-A OS=Xenopus laevis GN=ccdc124-a PE=2 SV=1	--	hypothetical protein; K02357 elongation factor Ts (A)	Coiled-coil domain-containing protein 124-A OS=Xenopus laevis GN=ccdc124-a PE=2 SV=1	Protein of unknown function (DUF1014)	0.631006	0.0359524	0.667566	0.0139572	-0.738299	0.00716015
BnaA08T0296400WE	Uncharacterized protein At1g03900 OS=Arabidopsis thaliana GN=At1g03900 PE=2 SV=1	GO:0006897	uncharacterized protein At1g03900; K20069 adaptin ear-binding coat-associated protein 1/2 (A)	Uncharacterized protein At1g03900 OS=Arabidopsis thaliana GN=At1g03900 PE=2 SV=1	Protein of unknown function (DUF1681)	1.00306	0.0424958	-1.72442	0.00182167	0.804918	0.00158485
BnaA08T0299700WE	Glutathione S-transferase F6 OS=Arabidopsis thaliana GN=GSTF6 PE=2 SV=2	GO:0005515	glutathione S-transferase F6-like; K00799 glutathione S-transferase [EC:2.5.1.18] (A)	Glutathione S-transferase F6 OS=Arabidopsis thaliana GN=GSTF6 PE=2 SV=2	Glutathione S-transferase, C-terminal domain	-1.42391	0.0233108	-1.23071	0.00989038	1.43699	0.00820428
BnaA09T0638800WE	UDP-glycosyltransferase 71C4 OS=Arabidopsis thaliana GN=UGT71C4 PE=2 SV=2	GO:0008152	anthocyanidin 3-O-glucosyltransferase 2; K08237 hydroquinone glucosyltransferase [EC:2.4.1.218] (A)	UDP-glycosyltransferase 71C4 OS=Arabidopsis thaliana GN=UGT71C4 PE=2 SV=2	UDP-glucoronosyl and UDP-glucosyl transferase	1.16145	0.0324663	-1.18091	3.52547e-05	0.653874	0.00714967
BnaA10T0012800WE	Gibberellin 2-beta-dioxygenase 6 OS=Arabidopsis thaliana GN=GA2OX6 PE=2 SV=1	GO:0016491	gibberellin 2-beta-dioxygenase 6; K04125 gibberellin 2-oxidase [EC:1.14.11.13] (A)	Gibberellin 2-beta-dioxygenase 6 OS=Arabidopsis thaliana GN=GA2OX6 PE=2 SV=1	non-haem dioxygenase in morphine synthesis N-terminal	2.00572	2.03137e-05	-0.879365	0.00927567	-0.622945	0.0322659
BnaC01T0111000WE	--	GO:0004129	--	--	Cytochrome c oxidase subunit VII	0.731023	0.00631972	-0.802335	0.0152728	0.831282	0.00173742
BnaC03T0051200WE	Histone H2B OS=Nicotiana tabacum GN=HIS2B PE=2 SV=3	GO:0000786	histone H2B.3-like; K11252 histone H2B (A)	Histone H2B OS=Nicotiana tabacum GN=HIS2B PE=2 SV=3	Core histone H2A/H2B/H3/H4	1.33654	0.000147862	0.965875	0.00243172	-0.667254	0.0262395
BnaC03T0316300WE	Nuclear pore complex protein NUP1 OS=Arabidopsis thaliana GN=NUP1 PE=1 SV=1	--	uncharacterized LOC103947160; K03655 ATP-dependent DNA helicase RecG [EC:3.6.4.12] (A)	Nuclear pore complex protein NUP1 OS=Arabidopsis thaliana GN=NUP1 PE=1 SV=1	--	4.33285	0.0126576	-1.09575	0.00130066	-0.755438	0.0379847
BnaC03T0483800WE	Mitochondrial inner membrane protein OXA1 OS=Arabidopsis thaliana GN=OXA1 PE=2 SV=2	GO:0016021	mitochondrial inner membrane protein OXA1-like; K03217 YidC/Oxa1 family membrane protein insertase (A)	Mitochondrial inner membrane protein OXA1 OS=Arabidopsis thaliana GN=OXA1 PE=2 SV=2	60Kd inner membrane protein	0.76268	0.0427615	-1.64001	5.08285e-05	-1.26583	0.0115461
BnaC04T0191500WE	Zinc finger CCCH domain-containing protein 24 OS=Arabidopsis thaliana GN=At2g28450 PE=1 SV=1	GO:0006396	zinc finger CCCH domain-containing protein 24; K15332 tRNA (uracil-5-)-methyltransferase [EC:2.1.1.-] (A)	Zinc finger CCCH domain-containing protein 24 OS=Arabidopsis thaliana GN=At2g28450 PE=1 SV=1	Zinc finger C-x8-C-x5-C-x3-H type (and similar)	2.47695	0.0328257	-1.02347	0.0439907	-0.861911	0.0379477
BnaC04T0281400WE	Multiprotein-bridging factor 1b OS=Arabidopsis thaliana GN=MBF1B PE=2 SV=1	GO:0043565	multiprotein-bridging factor 1b-like; K03627 putative transcription factor (A)	Multiprotein-bridging factor 1b OS=Arabidopsis thaliana GN=MBF1B PE=2 SV=1	Helix-turn-helix	1.35492	0.0419801	-1.96229	0.00044793	1.8951	0.000902272
BnaC05T0212900WE	Pentatricopeptide repeat-containing protein At1g26460, mitochondrial OS=Arabidopsis thaliana GN=At1g26460 PE=2 SV=1	--	hypothetical protein; K17964 leucine-rich PPR motif-containing protein, mitochondrial (A)	Pentatricopeptide repeat-containing protein At1g26460, mitochondrial OS=Arabidopsis thaliana GN=At1g26460 PE=2 SV=1	PPR repeat	1.73034	0.00144979	-1.60476	0.000437607	-1.12545	0.0220866
BnaC05T0234200WE	Non-classical arabinogalactan protein 31 OS=Arabidopsis thaliana GN=AGP31 PE=1 SV=1	--	kinase suppressor of Ras 2; K18529 kinase suppressor of Ras 2 [EC:2.7.11.1] (A)	Non-classical arabinogalactan protein 31 OS=Arabidopsis thaliana GN=AGP31 PE=1 SV=1	Pollen proteins Ole e I like	-1.14826	0.000164429	0.599732	0.00245971	-1.13405	1.37298e-06
BnaC06T0379400WE	Transmembrane emp24 domain-containing protein p24delta10 OS=Arabidopsis thaliana GN=At1g69460 PE=1 SV=1	GO:0006810	emp24/gp25L/p24 family of membrane trafficking proteins (ISS); K03857 phosphatidylinositol glycan, class A [EC:2.4.1.198] (A)	Transmembrane emp24 domain-containing protein p24delta10 OS=Arabidopsis thaliana GN=At1g69460 PE=1 SV=1	emp24/gp25L/p24 family/GOLD	-2.49462	0.047498	-2.41633	0.00162869	0.81274	0.0242621
Bnascaffold1952T0000400WE	Ribosomal protein S4, mitochondrial OS=Arabidopsis thaliana GN=RPS4 PE=2 SV=2	GO:0003723	rps4; ribosomal protein S4; K02986 small subunit ribosomal protein S4 (A)	Ribosomal protein S4, mitochondrial OS=Arabidopsis thaliana GN=RPS4 PE=2 SV=2	S4 domain	1.42681	0.0258928	-1.3297	0.00207124	1.19542	0.00820163
Bnascaffold286T0059100WE	40S ribosomal protein S6-2 OS=Arabidopsis thaliana GN=RPS6B PE=1 SV=3	GO:0003735	40S ribosomal protein S6-1-like; K02991 small subunit ribosomal protein S6e (A)	40S ribosomal protein S6-2 OS=Arabidopsis thaliana GN=RPS6B PE=1 SV=3	Ribosomal protein S6e	0.852863	0.0199512	-0.62622	0.0167646	1.81093	7.17653e-06

## Sheet: Table S1b
Table S1b List of differentially accumulated proteins (DAPs) in roots of the Plasmodiophora brassicae-infected and control clubroot susceptible near-isogenic Brassica napus lines (SI vs. SC) at 7-, 14- and 21 days post inoculation (dpi). The same proteins detectec at all three time points are listed here.
						7dai		14dai		21dai
Leading Protein	Description	GO	KEGG	SwissProt	Pfam	AVG Log2 Ratio	Qvalue	AVG Log2 Ratio	Qvalue	AVG Log2 Ratio	Qvalue
Commonly increased in abundance
BnaA02T0321300WE	Protein STICHEL OS=Arabidopsis thaliana GN=STI PE=1 SV=2	GO:0000166 hypothetical protein; K10755 replication factor C subunit 2/4 (A) Protein STICHEL OS=Arabidopsis thaliana GN=STI PE=1 SV=2 DNA polymerase III subunits gamma and tau domain III				2.5209	0.0277172	1.63864	0.0192392	0.978617	0.000140301
BnaA03T0281000WE	Glutathione S-transferase F2 OS=Arabidopsis thaliana GN=GSTF2 PE=1 SV=3	GO:0005515	glutathione S-transferase F2; K00799 glutathione S-transferase [EC:2.5.1.18] (A)	Glutathione S-transferase F2 OS=Arabidopsis thaliana GN=GSTF2 PE=1 SV=3	Glutathione S-transferase, C-terminal domain	1.78797	4.32756e-06	3.33915	1.7462e-05	2.90125	0.0210469
BnaA03T0283100WE	Chitotriosidase-1 OS=Homo sapiens GN=CHIT1 PE=1 SV=1	GO:0004553	chitotriosidase-1-like; K01183 chitinase [EC:3.2.1.14] (A)	Chitotriosidase-1 OS=Homo sapiens GN=CHIT1 PE=1 SV=1	Glycosyl hydrolases family 18	2.03374	2.44183e-05	0.93561	0.000524927	1.66042	0.0407525
BnaA03T0479500WE	Probable aminotransferase TAT4 OS=Arabidopsis thaliana GN=At4g23590 PE=2 SV=1	GO:0009058	cystine lyase CORI3-like; K00815 tyrosine aminotransferase [EC:2.6.1.5] (A)	Probable aminotransferase TAT4 OS=Arabidopsis thaliana GN=At4g23590 PE=2 SV=1	Aminotransferase class I and II	1.41739	3.11255e-06	1.04101	2.83033e-05	1.31319	7.29012e-06
BnaA07T0098300WE	Alpha-glucosidase 2 OS=Arabidopsis thaliana GN=GCS2 PE=2 SV=1	GO:0004573	alpha-glucosidase 2-like; K01228 mannosyl-oligosaccharide glucosidase [EC:3.2.1.106] (A)	Alpha-glucosidase 2 OS=Arabidopsis thaliana GN=GCS2 PE=2 SV=1	Glycosyl hydrolase family 63 C-terminal domain	0.608776	0.0383413	1.20782	2.25987e-05	2.1458	2.14755e-05
BnaA07T0115500WE	Sucrose transport protein SUC2 OS=Arabidopsis thaliana GN=SUC2 PE=1 SV=2	GO:0016021	sucrose transport protein SUC2; K15378 solute carrier family 45, member 1/2/4 (A)	Sucrose transport protein SUC2 OS=Arabidopsis thaliana GN=SUC2 PE=1 SV=2	Sugar (and other) transporter	1.03856	0.016799	2.50391	2.10413e-05	2.52212	0.0235229
BnaA10T0067600WE	Photosystem II 22 kDa protein, chloroplastic OS=Arabidopsis thaliana GN=PSBS PE=2 SV=1	--	photosystem II 22 kDa protein, chloroplastic; K03542 photosystem II 22kDa protein (A)	Photosystem II 22 kDa protein, chloroplastic OS=Arabidopsis thaliana GN=PSBS PE=2 SV=1	Chlorophyll A-B binding protein	0.989953	0.000983539	0.855157	0.0361368	1.67599	0.0211587
BnaC03T0300600WE	Guanine nucleotide-binding protein-like NSN1 OS=Arabidopsis thaliana GN=NSN1 PE=2 SV=1	GO:0005525	guanine nucleotide-binding protein-like NSN1; K14538 nuclear GTP-binding protein (A)	Guanine nucleotide-binding protein-like NSN1 OS=Arabidopsis thaliana GN=NSN1 PE=2 SV=1	GNL3L/Grn1 putative GTPase	0.59076	0.0104433	0.855545	3.85897e-05	1.80094	5.11042e-05
BnaC09T0032400WE	Probable mitochondrial chaperone BCS1-B OS=Dictyostelium discoideum GN=bcsl1b PE=3 SV=1	GO:0000166	26S protease regulatory subunit 6A-like; K08900 mitochondrial chaperone BCS1 (A)	Probable mitochondrial chaperone BCS1-B OS=Dictyostelium discoideum GN=bcsl1b PE=3 SV=1	ATPase family associated with various cellular activities (AAA)	0.787661	0.000347739	0.973217	1.83905e-06	1.59474	5.33428e-05
BnaC09T0407900WE	Histone H2B.11 OS=Arabidopsis thaliana GN=At5g59910 PE=1 SV=5	GO:0000786	histone H2B.11; K11252 histone H2B (A)	Histone H2B.11 OS=Arabidopsis thaliana GN=At5g59910 PE=1 SV=5	Core histone H2A/H2B/H3/H4	3.5045	0.0444704	1.93211	0.0181991	0.660637	0.0236599
Bnascaffold2730T0004400WE	Uncharacterized protein At2g39795, mitochondrial OS=Arabidopsis thaliana GN=At2g39795 PE=2 SV=1	GO:0005759	uncharacterized protein At2g39795, mitochondrial-like; K15414 complement component 1 Q subcomponent-binding protein, mitochondrial (A)	Uncharacterized protein At2g39795, mitochondrial OS=Arabidopsis thaliana GN=At2g39795 PE=2 SV=1	Mitochondrial glycoprotein	0.590559	0.00407886	0.63361	0.000325541	1.36723	2.72515e-05
Commonly decreased in abundance
BnaA02T0019200WE	Laccase-12 OS=Arabidopsis thaliana GN=LAC12 PE=2 SV=1	GO:0005507	laccase-12; K05909 laccase [EC:1.10.3.2] (A)	Laccase-12 OS=Arabidopsis thaliana GN=LAC12 PE=2 SV=1	Multicopper oxidase	-0.734863	0.0455028	-0.611799	0.000651953	-1.56142	7.11072e-05
BnaA02T0121600WE	--	--	--	--	Domain of unknown function (DUF4408)	-1.27862	0.00626739	-1.76086	0.0449731	-3.39172	0.00219941
BnaA02T0188000WE	Cysteine-rich repeat secretory protein 2 OS=Arabidopsis thaliana GN=CRRSP2 PE=1 SV=1	--	SORBIDRAFT_02g000390, Sb02g000390; hypothetical protein; K04730 interleukin-1 receptor-associated kinase 1 [EC:2.7.11.1] (A)	Cysteine-rich repeat secretory protein 2 OS=Arabidopsis thaliana GN=CRRSP2 PE=1 SV=1	Salt stress response/antifungal	-0.652917	0.00734755	-0.644561	0.00387636	-0.781191	0.00468608
BnaA02T0189600WE	MLP-like protein 31 OS=Arabidopsis thaliana GN=MLP31 PE=2 SV=2	GO:0006952	--	MLP-like protein 31 OS=Arabidopsis thaliana GN=MLP31 PE=2 SV=2	Pathogenesis-related protein Bet v I family	-1.42463	0.00286983	-1.75681	0.011753	-0.920991	0.00323251
BnaA02T0318800WE	Defensin-like protein 1 OS=Arabidopsis thaliana GN=PDF2.3 PE=2 SV=1	GO:0006952	--	Defensin-like protein 1 OS=Arabidopsis thaliana GN=PDF2.3 PE=2 SV=1	Gamma-thionin family	-0.796252	0.000636655	-1.40756	0.000118069	-1.99434	7.3922e-06
BnaA03T0567400WE	Cytochrome P450 81D11 OS=Arabidopsis thaliana GN=CYP81D11 PE=2 SV=1	GO:0005506	cytochrome P450 81D11-like; K00517 [EC:1.14.-.-] (A)	Cytochrome P450 81D11 OS=Arabidopsis thaliana GN=CYP81D11 PE=2 SV=1	Cytochrome P450	-0.947111	0.0029394	-0.919597	0.024261	-0.882945	0.0253293
BnaA05T0045100WE	Remorin OS=Arabidopsis thaliana GN=DBP PE=1 SV=1	--	--	Remorin OS=Arabidopsis thaliana GN=DBP PE=1 SV=1	Remorin, N-terminal region	-0.994299	0.000259196	-0.760921	0.00845035	-1.68838	3.1766e-06
BnaA05T0138800WE	17.6 kDa class I heat shock protein 2 OS=Arabidopsis thaliana GN=HSP17.6B PE=2 SV=1	--	17.6 kDa class I heat shock protein 2-like; K13993 HSP20 family protein (A)	17.6 kDa class I heat shock protein 2 OS=Arabidopsis thaliana GN=HSP17.6B PE=2 SV=1	Hsp20/alpha crystallin family	-1.20616	1.1419e-06	-0.752248	0.00370612	-1.3919	0.0214065
BnaA06T0007500WE	Epithiospecifier protein OS=Arabidopsis thaliana GN=ESP PE=1 SV=2	GO:0005515	Met-10+ like family protein / kelch repeat-containing protein isoform 3; K15450 tRNA wybutosine-synthesizing protein 3 [EC:2.1.1.282] (A)	Epithiospecifier protein OS=Arabidopsis thaliana GN=ESP PE=1 SV=2	Kelch motif	-0.635726	8.06716e-05	-1.21121	0.00131291	-1.87792	0.0021917
BnaA06T0434500WE	Defensin-like protein 2 OS=Arabidopsis thaliana GN=PDF2.2 PE=2 SV=1	GO:0006952	--	Defensin-like protein 2 OS=Arabidopsis thaliana GN=PDF2.2 PE=2 SV=1	Gamma-thionin family	-1.5245	0.00249031	-0.68655	0.0206918	-1.06184	0.0123267
BnaA07T0070400WE	Adenosylhomocysteinase 2 OS=Arabidopsis thaliana GN=SAHH2 PE=1 SV=1	GO:0004013	adenosylhomocysteinase 2-like; K01251 adenosylhomocysteinase [EC:3.3.1.1] (A)	Adenosylhomocysteinase 2 OS=Arabidopsis thaliana GN=SAHH2 PE=1 SV=1	S-adenosyl-L-homocysteine hydrolase, NAD binding domain	-1.60512	0.0402748	-0.694086	0.0400615	-0.777612	0.0019043
BnaA09T0578800WE	Germin-like protein subfamily T member 2 OS=Arabidopsis thaliana GN=At1g18980 PE=2 SV=1	GO:0030145	uncharacterized LOC101250545; K11426 SET and MYND domain-containing protein (A)	Germin-like protein subfamily T member 2 OS=Arabidopsis thaliana GN=At1g18980 PE=2 SV=1	Cupin	-0.664615	0.00979855	-1.2124	0.000651383	-2.25083	1.31466e-05
BnaC02T0415700WE	Defensin-like protein 1 OS=Arabidopsis thaliana GN=PDF2.3 PE=2 SV=1	GO:0006952	--	Defensin-like protein 1 OS=Arabidopsis thaliana GN=PDF2.3 PE=2 SV=1	Gamma-thionin family	-1.02326	2.21083e-05	-1.01092	0.000172683	-1.36062	0.000112392
BnaC02T0465400WE	Nitrile-specifier protein 5 OS=Arabidopsis thaliana GN=NSP5 PE=2 SV=1	GO:0005515	hypothetical protein; K14966 host cell factor (A)	Nitrile-specifier protein 5 OS=Arabidopsis thaliana GN=NSP5 PE=2 SV=1	Kelch motif	-0.848218	1.76721e-06	-0.747967	5.11199e-05	-1.83534	5.38274e-05
BnaC04T0178800WE	17.6 kDa class I heat shock protein 2 OS=Arabidopsis thaliana GN=HSP17.6B PE=2 SV=1	--	17.6 kDa class I heat shock protein 2; K13993 HSP20 family protein (A)	17.6 kDa class I heat shock protein 2 OS=Arabidopsis thaliana GN=HSP17.6B PE=2 SV=1	Hsp20/alpha crystallin family	-1.14091	5.75255e-06	-1.31173	0.00885679	-1.88373	0.00100965
Changing abundance levels
BnaA01T0115100WE	WD repeat-containing protein 3 OS=Mus musculus GN=Wdr3 PE=2 SV=1	GO:0005515	WD repeat-containing protein 3-like; K14556 U3 small nucleolar RNA-associated protein 12 (A)	WD repeat-containing protein 3 OS=Mus musculus GN=Wdr3 PE=2 SV=1	Dip2/Utp12 Family	-0.599317	0.0264278	0.933692	8.6015e-07	1.29411	0.0162623
BnaA01T0134900WE	Zinc finger protein AZF1 OS=Arabidopsis thaliana GN=AZF1 PE=2 SV=1	GO:0046872	zinc finger protein 271-like; K09228 KRAB domain-containing zinc finger protein (A)	Zinc finger protein AZF1 OS=Arabidopsis thaliana GN=AZF1 PE=2 SV=1	C2H2-type zinc finger	0.936318	4.8028e-05	-0.622534	0.000136923	-1.42424	1.55363e-05
BnaA01T0146300WE	ABC transporter A family member 7 OS=Arabidopsis thaliana GN=ABCA7 PE=3 SV=2	GO:0000166	ATP-binding cassette sub-family A member 3-like; K05643 ATP-binding cassette, subfamily A (ABC1), member 3 (A)	ABC transporter A family member 7 OS=Arabidopsis thaliana GN=ABCA7 PE=3 SV=2	ABC-2 family transporter protein	0.634247	0.000877515	-0.933124	0.000142537	-0.798811	0.00218886
BnaA02T0118100WE	Xyloglucan endotransglucosylase/hydrolase protein 22 OS=Arabidopsis thaliana GN=XTH22 PE=1 SV=1	GO:0004553	xyloglucan endotransglucosylase/hydrolase protein 22; K14504 xyloglucan:xyloglucosyl transferase TCH4 [EC:2.4.1.207] (A)	Xyloglucan endotransglucosylase/hydrolase protein 22 OS=Arabidopsis thaliana GN=XTH22 PE=1 SV=1	Xyloglucan endo-transglycosylase (XET) C-terminus	1.00692	8.93065e-05	-0.644929	0.00702554	0.634391	0.000156247
BnaA02T0292500WE	Senescence-specific cysteine protease SAG12 OS=Arabidopsis thaliana GN=SAG12 PE=1 SV=1	GO:0006508	ervatamin-B; K01365 cathepsin L [EC:3.4.22.15] (A)	Senescence-specific cysteine protease SAG12 OS=Arabidopsis thaliana GN=SAG12 PE=1 SV=1	Cathepsin propeptide inhibitor domain (I29)	1.7723	4.45573e-08	-1.23378	0.00737363	-2.89851	0.0188294
BnaA02T0357300WE	Acetyl-CoA acetyltransferase, cytosolic 1 OS=Arabidopsis thaliana GN=AAT1 PE=2 SV=1	GO:0008152	acetyl-CoA acetyltransferase, cytosolic 1-like; K00626 acetyl-CoA C-acetyltransferase [EC:2.3.1.9] (A)	Acetyl-CoA acetyltransferase, cytosolic 1 OS=Arabidopsis thaliana GN=AAT1 PE=2 SV=1	Thiolase, C-terminal domain	-2.89999	9.07659e-05	2.78397	0.000224959	1.27979	0.0397767
BnaA03T0448500WE	Ubiquitin carboxyl-terminal hydrolase isozyme L3 OS=Bos taurus GN=UCHL3 PE=2 SV=1	GO:0004221	ubiquitin carboxyl-terminal hydrolase isozyme L3-like; K05609 ubiquitin carboxyl-terminal hydrolase L3 [EC:3.4.19.12] (A)	Ubiquitin carboxyl-terminal hydrolase isozyme L3 OS=Bos taurus GN=UCHL3 PE=2 SV=1	Ubiquitin carboxyl-terminal hydrolase, family 1	-1.33306	0.00124964	1.32666	0.00119541	1.57988	0.00677445
BnaA03T0591800WE	Mediator-associated protein 1 OS=Arabidopsis thaliana GN=At4g25210 PE=1 SV=1	--	uncharacterized LOC102593685; K14826 FK506-binding nuclear protein [EC:5.2.1.8] (A)	Mediator-associated protein 1 OS=Arabidopsis thaliana GN=At4g25210 PE=1 SV=1	Protein of unknown function, DUF573	0.679317	0.00304668	0.711615	0.0461808	-0.81854	0.0207564
BnaA04T0156200WE	UPF0396 protein OS=Dictyostelium discoideum GN=DDB_G0269284 PE=3 SV=1	--	ZKSCAN4; uncharacterized LOC105603790; K09229 KRAB and SCAN domains-containing zinc finger protein (A)	UPF0396 protein OS=Dictyostelium discoideum GN=DDB_G0269284 PE=3 SV=1	Ras-induced vulval development antagonist	-0.723247	0.0382539	0.845338	0.0317584	0.739818	0.0110296
BnaA04T0204300WE	Heterogeneous nuclear ribonucleoprotein 1 OS=Arabidopsis thaliana GN=RNP1 PE=1 SV=1	GO:0003676	hypothetical protein; K14411 RNA-binding protein Musashi (A)	Heterogeneous nuclear ribonucleoprotein 1 OS=Arabidopsis thaliana GN=RNP1 PE=1 SV=1	RNA recognition motif. (a.k.a. RRM, RBD, or RNP domain)	-0.754682	0.00708226	0.732764	0.00884103	0.750166	0.00558786
BnaA05T0111200WE	3-ketoacyl-CoA thiolase 2, peroxisomal OS=Arabidopsis thaliana GN=PED1 PE=1 SV=2	GO:0008152	3-ketoacyl-CoA thiolase 2, peroxisomal; K07513 acetyl-CoA acyltransferase 1 [EC:2.3.1.16] (A)	3-ketoacyl-CoA thiolase 2, peroxisomal OS=Arabidopsis thaliana GN=PED1 PE=1 SV=2	Thiolase, C-terminal domain	-0.713491	0.00189233	0.930222	0.00064324	1.26347	0.00249437
BnaA05T0153900WE	PRA1 family protein F2 OS=Arabidopsis thaliana GN=PRA1F2 PE=1 SV=1	--	3-epi-6-deoxocathasterone 23-monooxygenase; K12638 3-epi-6-deoxocathasterone 23-monooxygenase [EC:1.14.13.112] (A)	PRA1 family protein F2 OS=Arabidopsis thaliana GN=PRA1F2 PE=1 SV=1	PRA1 family protein	0.721632	0.00123202	-0.619208	0.0322332	-1.26021	0.00199436
BnaA05T0388000WE	Protein RESTRICTED TEV MOVEMENT 2 OS=Arabidopsis thaliana GN=RTM2 PE=2 SV=1	--	--	Protein RESTRICTED TEV MOVEMENT 2 OS=Arabidopsis thaliana GN=RTM2 PE=2 SV=1	Hsp20/alpha crystallin family	0.646447	0.0161984	-2.09861	0.0157214	-1.57582	0.00161452
BnaA05T0423000WE	Peripheral-type benzodiazepine receptor-associated protein 1 OS=Homo sapiens GN=BZRAP1 PE=1 SV=2	--	--	Peripheral-type benzodiazepine receptor-associated protein 1 OS=Homo sapiens GN=BZRAP1 PE=1 SV=2	--	-0.928627	0.0102939	0.790623	0.023837	-1.73917	0.00741767
BnaA07T0065600WE	Ammonium transporter 1 member 3 OS=Arabidopsis thaliana GN=AMT1-3 PE=2 SV=2	GO:0008519	ammonium transporter 1 member 3; K03320 ammonium transporter, Amt family (A)	Ammonium transporter 1 member 3 OS=Arabidopsis thaliana GN=AMT1-3 PE=2 SV=2	Ammonium Transporter Family	0.620634	0.0017219	-1.10596	0.0151644	-0.58925	3.60046e-05
BnaA07T0221200WE	--	--	--	--	--	-1.30026	0.0327564	0.648621	0.0375003	1.42258	0.0337472
BnaA08T0142000WE	--	--	hypothetical protein; K11426 SET and MYND domain-containing protein (A)	--	--	-1.52344	0.00156561	0.959433	6.56616e-05	1.10546	0.000219711
BnaA08T0179700WE	--	--	--	--	Plant specific eukaryotic initiation factor 4B	-1.07111	0.02519	1.21283	0.000717142	2.85257	0.00183294
BnaA09T0190900WE	Urea-proton symporter DUR3 OS=Arabidopsis thaliana GN=DUR3 PE=1 SV=1	GO:0005215	hypothetical protein; K01099 phosphatidylinositol-bisphosphatase [EC:3.1.3.36] (A)	Urea-proton symporter DUR3 OS=Arabidopsis thaliana GN=DUR3 PE=1 SV=1	Sodium:solute symporter family	0.996352	8.43739e-05	-1.50368	0.000163318	-2.5974	7.21866e-06
BnaA09T0217900WE	Protein YLS9 OS=Arabidopsis thaliana GN=YLS9 PE=2 SV=1	--	--	Protein YLS9 OS=Arabidopsis thaliana GN=YLS9 PE=2 SV=1	Late embryogenesis abundant protein	0.884585	0.00236656	-0.668919	0.000564096	-1.46712	0.00111328
BnaA09T0454300WE	SURP and G-patch domain-containing protein 1-like protein OS=Arabidopsis thaliana GN=At3g52120 PE=2 SV=1	GO:0003676	SURP and G-patch domain-containing protein 1-like protein; K13096 splicing factor 4 (A)	SURP and G-patch domain-containing protein 1-like protein OS=Arabidopsis thaliana GN=At3g52120 PE=2 SV=1	G-patch domain	-1.1745	0.00521866	0.689405	0.0122905	0.737506	0.0474613
BnaA10T0159500WE	Histone deacetylase HDT2 OS=Arabidopsis thaliana GN=HDT2 PE=1 SV=2	--	histone deacetylase HDT1-like; K11276 nucleophosmin 1 (A)	Histone deacetylase HDT2 OS=Arabidopsis thaliana GN=HDT2 PE=1 SV=2	--	-0.70301	0.00893656	1.14319	0.0122761	0.707866	0.00193211
BnaA10T0177900WE	RAN GTPase-activating protein 2 OS=Arabidopsis thaliana GN=RANGAP2 PE=1 SV=2	--	RAN GTPase-activating protein 2; K14319 Ran GTPase-activating protein 1 (A)	RAN GTPase-activating protein 2 OS=Arabidopsis thaliana GN=RANGAP2 PE=1 SV=2	Leucine Rich repeat	-0.894044	0.023493	0.618	0.0192189	0.735151	0.0167678
BnaC01T0299800WE	Plastidial pyruvate kinase 1, chloroplastic OS=Arabidopsis thaliana GN=PKP1 PE=1 SV=1	GO:0000287	plastidial pyruvate kinase 1, chloroplastic-like; K00873 pyruvate kinase [EC:2.7.1.40] (A)	Plastidial pyruvate kinase 1, chloroplastic OS=Arabidopsis thaliana GN=PKP1 PE=1 SV=1	Pyruvate kinase, alpha/beta domain	-0.68117	0.000527757	0.747676	0.0010486	1.71045	2.18478e-05
BnaC02T0435600WE	Cytochrome P450 71B23 OS=Arabidopsis thaliana GN=CYP71B23 PE=2 SV=1	GO:0005506	CYP71B28; cytochrome P450 71B28; K00517 [EC:1.14.-.-] (A)	Cytochrome P450 71B23 OS=Arabidopsis thaliana GN=CYP71B23 PE=2 SV=1	Cytochrome P450	-1.63715	0.00426492	0.649861	0.011629	1.55455	0.00515644
BnaC02T0513000WE	Protein DCL, chloroplastic OS=Solanum lycopersicum GN=DCL PE=2 SV=1	--	pus4; tRNA pseudouridine synthase mitochondrial precursor; K01855 tRNA pseudouridine38/39 synthase [EC:5.4.99.45] (A)	Protein DCL, chloroplastic OS=Solanum lycopersicum GN=DCL PE=2 SV=1	Protein of unknown function (DUF3223)	-0.948965	0.0130264	0.964704	0.00458784	1.62739	6.73973e-05
BnaC03T0418400WE	Pentatricopeptide repeat-containing protein At2g15690 OS=Arabidopsis thaliana GN=PCMP-H66 PE=2 SV=2	--	uncharacterized LOC100250295; K03452 magnesium/proton exchanger (A)	Pentatricopeptide repeat-containing protein At2g15690 OS=Arabidopsis thaliana GN=PCMP-H66 PE=2 SV=2	PPR repeat family	-0.649292	0.0305374	0.649643	0.00210906	1.21707	0.0036645
BnaC03T0502800WE	Phosphoenolpyruvate carboxylase 3 OS=Arabidopsis thaliana GN=PPC3 PE=2 SV=2	GO:0006099	phosphoenolpyruvate carboxylase 1-like; K01595 phosphoenolpyruvate carboxylase [EC:4.1.1.31] (A)	Phosphoenolpyruvate carboxylase 3 OS=Arabidopsis thaliana GN=PPC3 PE=2 SV=2	Phosphoenolpyruvate carboxylase	-0.775527	0.00664024	0.726025	0.031079	-0.646379	0.0294689
BnaC03T0658200WE	Protein WVD2-like 1 OS=Arabidopsis thaliana GN=WDL1 PE=1 SV=1	--	--	Protein WVD2-like 1 OS=Arabidopsis thaliana GN=WDL1 PE=1 SV=1	Targeting protein for Xklp2 (TPX2)	-2.05044	0.00884595	-2.4627	0.00934624	0.781912	0.00220364
BnaC04T0191500WE	Zinc finger CCCH domain-containing protein 24 OS=Arabidopsis thaliana GN=At2g28450 PE=1 SV=1	GO:0006396	zinc finger CCCH domain-containing protein 24; K15332 tRNA (uracil-5-)-methyltransferase [EC:2.1.1.-] (A)	Zinc finger CCCH domain-containing protein 24 OS=Arabidopsis thaliana GN=At2g28450 PE=1 SV=1	Zinc finger C-x8-C-x5-C-x3-H type (and similar)	1.1415	0.0188788	1.75881	0.00457438	-2.39039	0.038225
BnaC04T0282600WE	Protein YLS3 OS=Arabidopsis thaliana GN=YLS3 PE=2 SV=1	--	--	Protein YLS3 OS=Arabidopsis thaliana GN=YLS3 PE=2 SV=1	Probable lipid transfer	0.823659	0.0365615	-0.823446	0.00233357	-1.16586	0.00482998
BnaC04T0592600WE	Remorin OS=Arabidopsis thaliana GN=DBP PE=1 SV=1	--	--	Remorin OS=Arabidopsis thaliana GN=DBP PE=1 SV=1	Remorin, N-terminal region	0.67417	8.05817e-05	-0.969129	0.00229264	-1.37823	1.53841e-06
BnaC05T0545500WE	E3 ubiquitin-protein ligase RGLG1 OS=Arabidopsis thaliana GN=RGLG1 PE=1 SV=1	GO:0005515	E3 ubiquitin-protein ligase RGLG1-like; K16280 E3 ubiquitin-protein ligase RGLG [EC:2.3.2.27] (A)	E3 ubiquitin-protein ligase RGLG1 OS=Arabidopsis thaliana GN=RGLG1 PE=1 SV=1	Zinc finger, C3HC4 type (RING finger)	0.793084	0.0489294	-1.29106	0.00770038	-1.65114	7.69121e-05
BnaC06T0061500WE	Probable 2-oxoglutarate-dependent dioxygenase AOP1.2 OS=Arabidopsis thaliana GN=AOP1.2 PE=2 SV=1	GO:0016491	Gibberellin 3-beta hydroxylase, putative; K04124 gibberellin 3-beta-dioxygenase [EC:1.14.11.15] (A)	Probable 2-oxoglutarate-dependent dioxygenase AOP1.2 OS=Arabidopsis thaliana GN=AOP1.2 PE=2 SV=1	non-haem dioxygenase in morphine synthesis N-terminal	-0.683654	0.000192098	-0.94566	0.000185551	0.916622	0.000495199
BnaC08T0145900WE	Probable elongation factor 1-gamma 1 OS=Arabidopsis thaliana GN=At1g09640 PE=2 SV=1	GO:0003746	probable elongation factor 1-gamma 1; K03233 elongation factor 1-gamma (A)	Probable elongation factor 1-gamma 1 OS=Arabidopsis thaliana GN=At1g09640 PE=2 SV=1	Glutathione S-transferase, C-terminal domain	-0.731817	0.0163135	-1.4943	0.0256583	2.67814	0.0085899
BnaC08T0430300WE	Pyrophosphate-energized vacuolar membrane proton pump 1 OS=Arabidopsis thaliana GN=AVP1 PE=1 SV=1	GO:0004427	pyrophosphate-energized vacuolar membrane proton pump-like; K01507 inorganic pyrophosphatase [EC:3.6.1.1] (A)	Pyrophosphate-energized vacuolar membrane proton pump 1 OS=Arabidopsis thaliana GN=AVP1 PE=1 SV=1	Prephenate dehydrogenase	-1.32847	0.000815222	-0.678146	0.0360552	-1.89211	1.50262e-05

## Sheet: Table S1c
Table S1c List of differentially accumulated proteins (DAPs) in roots from Plasmodiophora brassicae-infected clubroot resistant CR) and susceptible (CS) (RI vs. SI) near-isogenic Brassica napus lines at 7-, 14- and 21 days post inoculation (dpi). The same proteins detectec at all three time points are listed here.
						7dai		14dai		21dai
Leading Protein	Description	GO	KEGG	Swissprot	Pfam	AVG Log2 Ratio	Qvalue	AVG Log2 Ratio	Qvalue	AVG Log2 Ratio	Qvalue
Commonly increased in abundance
BnaA01T0071800WE	Pre-mRNA cleavage factor Im 25 kDa subunit 2 OS=Arabidopsis thaliana GN=CFIS2 PE=1 SV=1	GO:0003729	cleavage and polyadenylation specificity factor subunit 5-like; K14397 cleavage and polyadenylation specificity factor subunit 5 (A)	Pre-mRNA cleavage factor Im 25 kDa subunit 2 OS=Arabidopsis thaliana GN=CFIS2 PE=1 SV=1	Nucleotide hydrolase	0.733581	0.0353207	1.27112	0.0092625	0.903862	8.75523e-05
BnaA01T0173800WE	UPF0603 protein At1g54780, chloroplastic OS=Arabidopsis thaliana GN=At1g54780 PE=1 SV=1	--	--	UPF0603 protein At1g54780, chloroplastic OS=Arabidopsis thaliana GN=At1g54780 PE=1 SV=1	Acid phosphatase of thylakoid lumen protein	1.02031	0.00809957	0.902935	0.0358849	1.30297	0.0232079
BnaA01T0184400WE	Uncharacterized protein KIAA0930 homolog OS=Xenopus laevis PE=2 SV=2	--	hypothetical protein; K05853 Ca2+ transporting ATPase, sarcoplasmic/endoplasmic reticulum [EC:3.6.3.8] (A)	Uncharacterized protein KIAA0930 homolog OS=Xenopus laevis PE=2 SV=2	Uncharacterized conserved protein (DUF2045)	0.803392	0.00910914	0.808049	0.0113721	0.642838	0.00566495
BnaA01T0301400WE	Germin-like protein subfamily 1 member 7 OS=Arabidopsis thaliana GN=At3g05950 PE=2 SV=1	GO:0030145	uncharacterized LOC101250545; K11426 SET and MYND domain-containing protein (A)	Germin-like protein subfamily 1 member 7 OS=Arabidopsis thaliana GN=At3g05950 PE=2 SV=1	Cupin	0.594896	0.0277073	1.18389	0.000993091	1.62491	0.00606252
BnaA02T0093600WE	Vesicle-associated membrane protein 714 OS=Arabidopsis thaliana GN=VAMP714 PE=1 SV=1	GO:0016021	vesicle-associated membrane protein 714; K08515 vesicle-associated membrane protein 7 (A)	Vesicle-associated membrane protein 714 OS=Arabidopsis thaliana GN=VAMP714 PE=1 SV=1	Regulated-SNARE-like domain	0.926851	0.0145261	1.10694	0.0253207	0.924353	0.0127707
BnaA02T0118100WE	Xyloglucan endotransglucosylase/hydrolase protein 22 OS=Arabidopsis thaliana GN=XTH22 PE=1 SV=1	GO:0004553	xyloglucan endotransglucosylase/hydrolase protein 22; K14504 xyloglucan:xyloglucosyl transferase TCH4 [EC:2.4.1.207] (A)	Xyloglucan endotransglucosylase/hydrolase protein 22 OS=Arabidopsis thaliana GN=XTH22 PE=1 SV=1	Xyloglucan endo-transglycosylase (XET) C-terminus	1.70207	1.99644e-06	1.07264	0.00046041	1.1774	0.00035833
BnaA02T0121600WE	--	--	--	--	Domain of unknown function (DUF4408)	1.92843	0.0172111	1.90949	0.0245747	3.11672	0.000820525
BnaA02T0248300WE	--	--	uncharacterized protein F52H3.2-like; K03495 tRNA uridine 5-carboxymethylaminomethyl modification enzyme (A)	--	--	1.00966	0.000673361	0.723454	0.00271571	1.02846	0.0369434
BnaA02T0324300WE	Expansin-A15 OS=Arabidopsis thaliana GN=EXPA15 PE=2 SV=2	GO:0005576	malate dehydrogenase [NADP], chloroplastic-like; K00051 malate dehydrogenase (NADP+) [EC:1.1.1.82] (A)	Expansin-A15 OS=Arabidopsis thaliana GN=EXPA15 PE=2 SV=2	Lytic transglycolase	0.680763	0.00286293	0.67226	0.0428678	1.21996	0.0128446
BnaA02T0333500WE	Cytochrome P450 71B34 OS=Arabidopsis thaliana GN=CYP71B34 PE=2 SV=1	GO:0005506	cytochrome P450 71B34-like; K00517 [EC:1.14.-.-] (A)	Cytochrome P450 71B34 OS=Arabidopsis thaliana GN=CYP71B34 PE=2 SV=1	Cytochrome P450	0.690485	0.0042582	0.847692	0.00688874	1.60469	2.75669e-05
BnaA03T0390900WE	Trihelix transcription factor ASIL1 OS=Arabidopsis thaliana GN=ASIL1 PE=1 SV=1	--	hypothetical protein; K09903 uridylate kinase [EC:2.7.4.22] (A)	Trihelix transcription factor ASIL1 OS=Arabidopsis thaliana GN=ASIL1 PE=1 SV=1	Myb/SANT-like DNA-binding domain	1.38553	0.00674377	0.801722	0.0253378	1.01841	0.0257591
BnaA05T0045100WE	Remorin OS=Arabidopsis thaliana GN=DBP PE=1 SV=1	--	--	Remorin OS=Arabidopsis thaliana GN=DBP PE=1 SV=1	Remorin, N-terminal region	0.978691	0.000655075	0.814803	0.000392298	1.91887	0.000159974
BnaA05T0355900WE	60S ribosomal protein L18a-2 OS=Arabidopsis thaliana GN=RPL18AB PE=2 SV=2	GO:0003735	60S ribosomal protein L18a-like; K02882 large subunit ribosomal protein L18Ae (A)	60S ribosomal protein L18a-2 OS=Arabidopsis thaliana GN=RPL18AB PE=2 SV=2	Ribosomal proteins 50S-L18Ae/60S-L20/60S-L18A	0.598633	0.014184	0.709661	0.0441002	3.1436	0.000177168
BnaA07T0291900WE	Probable S-adenosylmethionine-dependent methyltransferase At5g38100 OS=Arabidopsis thaliana GN=At5g38100 PE=2 SV=1	GO:0008168	POPTRDRAFT_573689; hypothetical protein; K18848 indole-3-acetate O-methyltransferase [EC:2.1.1.278] (A)	Probable S-adenosylmethionine-dependent methyltransferase At5g38100 OS=Arabidopsis thaliana GN=At5g38100 PE=2 SV=1	SAM dependent carboxyl methyltransferase	0.713899	0.0136875	0.929145	2.11109e-05	0.949039	1.64994e-06
BnaA07T0325800WE	Blue copper protein OS=Pisum sativum PE=2 SV=1	GO:0005507	--	Blue copper protein OS=Pisum sativum PE=2 SV=1	Plastocyanin-like domain	0.647876	9.38129e-05	0.939545	0.00118069	0.972506	0.00786941
BnaA08T0101300WE	Putative terpenoid synthase 7 OS=Arabidopsis thaliana GN=TPS07 PE=3 SV=2	GO:0000287	alpha-barbatene synthase-like; K15799 (+)-alpha-barbatene/beta-chamigrene/thujopsene synthase [EC:4.2.3.69 4.2.3.78 4.2.3.79] (A)	Putative terpenoid synthase 7 OS=Arabidopsis thaliana GN=TPS07 PE=3 SV=2	Terpene synthase, N-terminal domain	4.16969	0.000973021	3.7699	1.23943e-07	3.79249	0.000923884
BnaA09T0374500WE	Vacuolar-sorting receptor 6 OS=Arabidopsis thaliana GN=VSR6 PE=2 SV=3	GO:0005509	nid1, nidogen-1; nidogen 1; K06826 nidogen (entactin) (A)	Vacuolar-sorting receptor 6 OS=Arabidopsis thaliana GN=VSR6 PE=2 SV=3	PA domain	1.27072	0.0498037	1.13882	0.000584334	5.01308	0.00421373
BnaC01T0249600WE	Cytochrome b OS=Arabidopsis thaliana GN=MT-CYB PE=2 SV=2	GO:0009055	hypothetical protein; K00412 ubiquinol-cytochrome c reductase cytochrome b subunit (A)	Cytochrome b OS=Arabidopsis thaliana GN=MT-CYB PE=2 SV=2	Cytochrome b(C-terminal)/b6/petD	0.729889	0.0394543	1.06088	0.00451064	1.41852	0.00126288
BnaC02T0252500WE	Patellin-1 OS=Arabidopsis thaliana GN=PATL1 PE=1 SV=2	GO:0006810	hypothetical protein; K19996 phosphatidylinositol transfer protein SFH5 (A)	Patellin-1 OS=Arabidopsis thaliana GN=PATL1 PE=1 SV=2	CRAL/TRIO, N-terminal domain	1.7609	1.1823e-09	2.16818	7.08143e-08	3.1203	0.000643131
BnaC02T0289200WE	12-oxophytodienoate reductase 1 OS=Arabidopsis thaliana GN=OPR1 PE=1 SV=2	GO:0010181	12-oxophytodienoate reductase 1-like; K05894 12-oxophytodienoic acid reductase [EC:1.3.1.42] (A)	12-oxophytodienoate reductase 1 OS=Arabidopsis thaliana GN=OPR1 PE=1 SV=2	NADH:flavin oxidoreductase / NADH oxidase family	1.82405	3.17758e-05	2.32279	3.39478e-06	2.04419	0.000500956
BnaC02T0310700WE	Uncharacterized protein L397 OS=Acanthamoeba polyphaga mimivirus GN=MIMI_L397 PE=4 SV=1	--	protein eyes shut homolog; K19601 protein eyes shut (A)	Uncharacterized protein L397 OS=Acanthamoeba polyphaga mimivirus GN=MIMI_L397 PE=4 SV=1	--	2.18711	5.34163e-06	1.79281	0.00166401	1.52885	1.77293e-05
BnaC02T0362300WE	--	GO:0005783	uncharacterized LOC106416184; K14009 B-cell receptor-associated protein 31 (A)	--	B-cell receptor-associated protein 31-like	1.87388	6.05174e-05	1.93475	5.3402e-06	1.60889	0.00052606
BnaC02T0379800WE	Glutathionyl-hydroquinone reductase YqjG OS=Escherichia coli (strain K12) GN=yqjG PE=1 SV=1	GO:0005515	glutathionyl-hydroquinone reductase YqjG-like; K07393 putative glutathione S-transferase (A)	Glutathionyl-hydroquinone reductase YqjG OS=Escherichia coli (strain K12) GN=yqjG PE=1 SV=1	Glutathione S-transferase, C-terminal domain	3.31195	8.89938e-08	1.15722	0.000387009	2.83367	0.00060607
BnaC02T0407200WE	60S ribosomal protein L7-2 OS=Arabidopsis thaliana GN=RPL7B PE=2 SV=1	--	60S ribosomal protein L7-2; K02937 large subunit ribosomal protein L7e (A)	60S ribosomal protein L7-2 OS=Arabidopsis thaliana GN=RPL7B PE=2 SV=1	Ribosomal protein L30p/L7e	2.61762	6.4681e-05	2.1826	4.63299e-05	1.65329	0.000298148
BnaC02T0409700WE	SEC12-like protein 2 OS=Arabidopsis thaliana GN=STL2P PE=1 SV=4	GO:0005515	SEC12-like protein 2; K14003 prolactin regulatory element-binding protein (A)	SEC12-like protein 2 OS=Arabidopsis thaliana GN=STL2P PE=1 SV=4	WD domain, G-beta repeat	1.078	5.96908e-05	0.943686	0.000353238	1.02018	7.01978e-05
BnaC02T0415700WE	Defensin-like protein 1 OS=Arabidopsis thaliana GN=PDF2.3 PE=2 SV=1	GO:0006952	--	Defensin-like protein 1 OS=Arabidopsis thaliana GN=PDF2.3 PE=2 SV=1	Gamma-thionin family	0.638567	3.8312e-05	1.22576	7.77048e-08	1.09358	0.000519884
BnaC02T0465400WE	Nitrile-specifier protein 5 OS=Arabidopsis thaliana GN=NSP5 PE=2 SV=1	GO:0005515	hypothetical protein; K14966 host cell factor (A)	Nitrile-specifier protein 5 OS=Arabidopsis thaliana GN=NSP5 PE=2 SV=1	Kelch motif	2.07152	1.15235e-07	1.81704	3.77591e-07	2.43516	1.05558e-05
BnaC02T0480900WE	Serine--tRNA ligase, cytoplasmic OS=Arabidopsis thaliana GN=At5g27470 PE=2 SV=1	GO:0000166	serine--tRNA ligase; K01875 seryl-tRNA synthetase [EC:6.1.1.11] (A)	Serine--tRNA ligase, cytoplasmic OS=Arabidopsis thaliana GN=At5g27470 PE=2 SV=1	Seryl-tRNA synthetase N-terminal domain	1.8404	8.33434e-05	1.70184	3.00322e-06	0.895857	0.000813848
BnaC02T0487200WE	Ubiquitin carboxyl-terminal hydrolase 12 OS=Arabidopsis thaliana GN=UBP12 PE=1 SV=2	GO:0005515	hypothetical protein; K10523 speckle-type POZ protein (A)	Ubiquitin carboxyl-terminal hydrolase 12 OS=Arabidopsis thaliana GN=UBP12 PE=1 SV=2	MATH domain	0.662133	0.0239335	1.18209	0.000338581	1.07303	0.00128785
BnaC08T0082100WE	Putative caffeoyl-CoA O-methyltransferase At1g67980 OS=Arabidopsis thaliana GN=At1g67980 PE=2 SV=1	GO:0008171	putative caffeoyl-CoA O-methyltransferase At1g67980; K00588 caffeoyl-CoA O-methyltransferase [EC:2.1.1.104] (A)	Putative caffeoyl-CoA O-methyltransferase At1g67980 OS=Arabidopsis thaliana GN=At1g67980 PE=2 SV=1	O-methyltransferase	0.679013	8.71647e-05	0.814737	1.26478e-07	1.49355	2.08456e-05
BnaC08T0462800WE	Protein PHLOEM PROTEIN 2-LIKE A6 OS=Arabidopsis thaliana GN=PP2A6 PE=2 SV=1	GO:0005515	hypothetical protein; K04646 clathrin heavy chain (A)	Protein PHLOEM PROTEIN 2-LIKE A6 OS=Arabidopsis thaliana GN=PP2A6 PE=2 SV=1	Carbohydrate binding domain	0.628963	0.00886126	0.944464	0.000751274	3.80119	1.2915e-05
Commonly decreased in abundance
BnaA01T0100800WE	ATP-dependent Clp protease proteolytic subunit-related protein 4, chloroplastic OS=Arabidopsis thaliana GN=CLPR4 PE=1 SV=1	GO:0004252	hypothetical protein; K01358 ATP-dependent Clp protease, protease subunit [EC:3.4.21.92] (A)	ATP-dependent Clp protease proteolytic subunit-related protein 4, chloroplastic OS=Arabidopsis thaliana GN=CLPR4 PE=1 SV=1	Clp protease	-0.623592	0.0324205	-0.837746	0.0338924	-1.84966	0.00140918
BnaA03T0277600WE	Xyloglucan endotransglucosylase/hydrolase protein 9 OS=Arabidopsis thaliana GN=XTH9 PE=2 SV=2	GO:0004553	xyloglucan endotransglucosylase/hydrolase protein 9; K08235 xyloglucan:xyloglucosyl transferase [EC:2.4.1.207] (A)	Xyloglucan endotransglucosylase/hydrolase protein 9 OS=Arabidopsis thaliana GN=XTH9 PE=2 SV=2	Xyloglucan endo-transglycosylase (XET) C-terminus	-0.60373	0.00325973	-0.688457	0.00120492	-1.74727	0.00646061
BnaA05T0083300WE	Pectin acetylesterase 7 OS=Arabidopsis thaliana GN=PAE7 PE=2 SV=1	--	pectin acetylesterase 7-like; K19882 O-palmitoleoyl-L-serine hydrolase [EC:3.1.1.98] (A)	Pectin acetylesterase 7 OS=Arabidopsis thaliana GN=PAE7 PE=2 SV=1	Pectinacetylesterase	-1.31619	4.24681e-05	-1.70415	5.31456e-07	-0.746554	0.00246644
BnaA05T0375100WE	Retinoblastoma-related protein 1 OS=Arabidopsis thaliana GN=RBR1 PE=1 SV=1	GO:0005634	retinoblastoma-related protein 1; K04681 retinoblastoma-like protein 1 (A)	Retinoblastoma-related protein 1 OS=Arabidopsis thaliana GN=RBR1 PE=1 SV=1	Domain of unknown function (DUF3452)	-1.14704	0.000122241	-0.779497	0.00249386	-0.785241	0.00378544
BnaA08T0108400WE	Short-chain dehydrogenase/reductase SDRA OS=Arabidopsis thaliana GN=SDRA PE=1 SV=1	GO:0008152	short-chain dehydrogenase/reductase SDRA-like; K11147 dehydrogenase/reductase SDR family member 4 [EC:1.1.-.-] (A)	Short-chain dehydrogenase/reductase SDRA OS=Arabidopsis thaliana GN=SDRA PE=1 SV=1	Enoyl-(Acyl carrier protein) reductase	-0.98779	0.000447011	-1.11625	0.000541776	-0.623971	0.0451218
BnaA10T0114400WE	Fasciclin-like arabinogalactan protein 1 OS=Arabidopsis thaliana GN=FLA1 PE=1 SV=1	--	serine/threonine-protein phosphatase 2A 65 kDa regulatory subunit A beta isoform-like; K03456 serine/threonine-protein phosphatase 2A regulatory subunit A (A)	Fasciclin-like arabinogalactan protein 1 OS=Arabidopsis thaliana GN=FLA1 PE=1 SV=1	Fasciclin domain	-0.687383	1.58585e-05	-0.999101	0.0360955	-0.700237	0.047581
BnaA10T0224700WE	--	--	--	--	--	-0.674089	0.0485673	-1.08009	0.00524639	-2.40617	5.38537e-05
BnaC03T0219500WE	Tricyclene synthase, chloroplastic OS=Arabidopsis thaliana GN=TPS10 PE=2 SV=1	GO:0000287	tricyclene synthase, chloroplastic-like; K12467 myrcene/ocimene synthase [EC:4.2.3.15] (A)	Tricyclene synthase, chloroplastic OS=Arabidopsis thaliana GN=TPS10 PE=2 SV=1	Terpene synthase, N-terminal domain	-0.652477	0.00257856	-0.647152	0.00541579	-0.583492	0.0169651
BnaC04T0477900WE	Uncharacterized protein C20orf24 homolog OS=Mus musculus PE=2 SV=1	--	Pre-mRNA-splicing factor ISY1; K12870 pre-mRNA-splicing factor ISY1 (A)	Uncharacterized protein C20orf24 homolog OS=Mus musculus PE=2 SV=1	Rab5-interacting protein (Rab5ip)	-0.947576	0.0247159	-0.971505	0.00867883	-4.89642	0.0399531
BnaC04T0480400WE	Tropinone reductase OS=Cochlearia officinalis GN=TR PE=1 SV=1	GO:0008152	tropinone reductase-like; K08081 tropinone reductase I [EC:1.1.1.206] (A)	Tropinone reductase OS=Cochlearia officinalis GN=TR PE=1 SV=1	short chain dehydrogenase	-3.09804	0.00208052	-1.61147	0.000140871	-3.24654	0.00326688
BnaC07T0131800WE	Glucuronoxylan 4-O-methyltransferase 1 OS=Arabidopsis thaliana GN=GXM1 PE=1 SV=1	--	glucuronoxylan 4-O-methyltransferase 1; K18801 glucuronoxylan 4-O-methyltransferase [EC:2.1.1.112] (A)	Glucuronoxylan 4-O-methyltransferase 1 OS=Arabidopsis thaliana GN=GXM1 PE=1 SV=1	Polysaccharide biosynthesis	-1.63869	0.0126854	-1.29105	0.0128714	-2.59368	0.00813947
BnaC08T0271000WE	BAG family molecular chaperone regulator 4 OS=Arabidopsis thaliana GN=BAG4 PE=1 SV=1	GO:0005515	bag1; BCL2-associated athanogene; K09555 BCL2-associated athanogene 1 (A)	BAG family molecular chaperone regulator 4 OS=Arabidopsis thaliana GN=BAG4 PE=1 SV=1	Ubiquitin family	-0.83413	0.0280225	-1.7949	0.00742352	-1.61916	0.0390431
BnaC09T0397000WE	--	--	--	--	--	-1.05926	0.00949454	-3.4296	0.00120792	-2.85459	0.000818593
Changing abundance levels
BnaA01T0006100WE	26S proteasome non-ATPase regulatory subunit 2 homolog B OS=Arabidopsis thaliana GN=RPN1B PE=1 SV=1	GO:0000502	26S proteasome non-ATPase regulatory subunit 2 homolog A-like; K03028 26S proteasome regulatory subunit N1 (A)	26S proteasome non-ATPase regulatory subunit 2 homolog B OS=Arabidopsis thaliana GN=RPN1B PE=1 SV=1	Proteasome/cyclosome repeat	-0.628993	0.0277647	0.769219	0.0358134	1.46582	0.0157626
BnaA01T0114500WE	Uncharacterized protein At4g15545 OS=Arabidopsis thaliana GN=At4g15545 PE=1 SV=1	--	--	Uncharacterized protein At4g15545 OS=Arabidopsis thaliana GN=At4g15545 PE=1 SV=1	--	-0.700244	0.000149696	0.671886	0.000890401	1.40582	0.00213093
BnaA01T0155700WE	40S ribosomal protein S15a-5 OS=Arabidopsis thaliana GN=RPS15AE PE=2 SV=1	GO:0003735	40S ribosomal protein S15a-5; K02957 small subunit ribosomal protein S15Ae (A)	40S ribosomal protein S15a-5 OS=Arabidopsis thaliana GN=RPS15AE PE=2 SV=1	Ribosomal protein S8	1.01978	0.0272517	-1.35465	0.0179209	-0.793804	0.0111585
BnaA01T0266700WE	Probable 2-oxoglutarate-dependent dioxygenase AOP1 (Fragment) OS=Arabidopsis thaliana GN=AOP1 PE=2 SV=1	GO:0016491	Gibberellin 3-beta hydroxylase, putative; K04124 gibberellin 3-beta-dioxygenase [EC:1.14.11.15] (A)	Probable 2-oxoglutarate-dependent dioxygenase AOP1 (Fragment) OS=Arabidopsis thaliana GN=AOP1 PE=2 SV=1	2OG-Fe(II) oxygenase superfamily	-0.845239	0.00428291	0.628918	0.0233617	1.62476	0.00025777
BnaA01T0304800WE	Protein RALF-like 22 OS=Arabidopsis thaliana GN=RALFL22 PE=3 SV=1	--	--	Protein RALF-like 22 OS=Arabidopsis thaliana GN=RALFL22 PE=3 SV=1	Rapid ALkalinization Factor (RALF)	-0.83585	0.00953126	0.598455	3.9136e-06	1.7201	5.65486e-06
BnaA01T0306500WE	Probable serine/threonine-protein kinase At1g54610 OS=Arabidopsis thaliana GN=At1g54610 PE=1 SV=1	GO:0004672	probable serine/threonine-protein kinase At1g54610; K08819 cyclin-dependent kinase 12/13 [EC:2.7.11.22 2.7.11.23] (A)	Probable serine/threonine-protein kinase At1g54610 OS=Arabidopsis thaliana GN=At1g54610 PE=1 SV=1	Protein kinase domain	-0.790287	0.0379915	-0.642621	0.0411291	1.09601	0.0029422
BnaA02T0035200WE	Protein DOWNSTREAM OF FLC OS=Arabidopsis thaliana GN=DFC PE=2 SV=1	--	hypothetical protein; K03036 26S proteasome regulatory subunit N6 (A)	Protein DOWNSTREAM OF FLC OS=Arabidopsis thaliana GN=DFC PE=2 SV=1	Pollen proteins Ole e I like	-0.665012	0.00694057	1.78373	1.46627e-05	-1.64962	0.00746733
BnaA02T0051200WE	Protein ELC-like OS=Arabidopsis thaliana GN=ELCL PE=1 SV=1	GO:0006464	protein ELC-like; K12183 ESCRT-I complex subunit TSG101 (A)	Protein ELC-like OS=Arabidopsis thaliana GN=ELCL PE=1 SV=1	Vps23 core domain	-2.07334	0.0253429	-1.03975	0.0281017	1.82581	0.00247599
BnaA02T0055500WE	Beta carbonic anhydrase 2, chloroplastic OS=Arabidopsis thaliana GN=BCA2 PE=1 SV=3	GO:0004089	beta carbonic anhydrase 2, chloroplastic-like; K01673 carbonic anhydrase [EC:4.2.1.1] (A)	Beta carbonic anhydrase 2, chloroplastic OS=Arabidopsis thaliana GN=BCA2 PE=1 SV=3	Carbonic anhydrase	-1.08323	0.0475416	0.952887	0.0245435	1.54466	6.57138e-05
BnaA02T0245300WE	H/ACA ribonucleoprotein complex subunit 4 OS=Arabidopsis thaliana GN=CBF5 PE=1 SV=1	GO:0003723	H/ACA ribonucleoprotein complex subunit 4-like; K11131 H/ACA ribonucleoprotein complex subunit 4 [EC:5.4.99.-] (A)	H/ACA ribonucleoprotein complex subunit 4 OS=Arabidopsis thaliana GN=CBF5 PE=1 SV=1	PUA domain	1.9862	0.018733	-1.16378	0.047599	-1.30498	0.00245204
BnaA02T0391400WE	Ubiquitin-conjugating enzyme E2 3 OS=Arabidopsis thaliana GN=UBC3 PE=2 SV=1	GO:0016881	ubiquitin-conjugating enzyme E2 3; K10573 ubiquitin-conjugating enzyme E2 A [EC:2.3.2.23] (A)	Ubiquitin-conjugating enzyme E2 3 OS=Arabidopsis thaliana GN=UBC3 PE=2 SV=1	Ubiquitin-conjugating enzyme	1.22029	0.0294863	-1.37933	0.0332839	-1.00879	0.00680883
BnaA03T0318600WE	RPM1-interacting protein 4 OS=Arabidopsis thaliana GN=RIN4 PE=1 SV=1	--	RPM1-interacting protein 4-like; K13456 RPM1-interacting protein 4 (A)	RPM1-interacting protein 4 OS=Arabidopsis thaliana GN=RIN4 PE=1 SV=1	Cleavage site for pathogenic type III effector avirulence factor Avr	-0.803184	0.00996821	1.34204	0.000151752	1.88166	1.92955e-05
BnaA03T0338500WE	Transcription factor TGA6 OS=Arabidopsis thaliana GN=TGA6 PE=1 SV=2	GO:0003700	transcription factor TGA6-like; K14431 transcription factor TGA (A)	Transcription factor TGA6 OS=Arabidopsis thaliana GN=TGA6 PE=1 SV=2	bZIP transcription factor	-0.791746	0.0369084	0.775129	0.00746624	1.34956	0.00522398
BnaA03T0448500WE	Ubiquitin carboxyl-terminal hydrolase isozyme L3 OS=Bos taurus GN=UCHL3 PE=2 SV=1	GO:0004221	ubiquitin carboxyl-terminal hydrolase isozyme L3-like; K05609 ubiquitin carboxyl-terminal hydrolase L3 [EC:3.4.19.12] (A)	Ubiquitin carboxyl-terminal hydrolase isozyme L3 OS=Bos taurus GN=UCHL3 PE=2 SV=1	Ubiquitin carboxyl-terminal hydrolase, family 1	1.50423	0.00367602	-1.63554	0.00128099	-0.911184	0.0201548
BnaA04T0211000WE	--	--	--	--	--	-0.758804	0.00282231	0.951676	0.0488686	1.3864	0.00399627
BnaA05T0167600WE	Probable LRR receptor-like serine/threonine-protein kinase At1g51860 OS=Arabidopsis thaliana GN=At1g51860 PE=2 SV=2	GO:0004672	hypothetical protein; K16224 senescence-induced receptor-like serine/threonine-protein kinase (A)	Probable LRR receptor-like serine/threonine-protein kinase At1g51860 OS=Arabidopsis thaliana GN=At1g51860 PE=2 SV=2	Leucine rich repeat	-0.884457	0.0179917	0.658991	0.00212888	1.63761	9.43445e-05
BnaA06T0005300WE	Beta-fructofuranosidase, insoluble isoenzyme CWINV3 OS=Arabidopsis thaliana GN=CWINV3 PE=1 SV=2	GO:0004553	CWINV3-1; beta-fructofuranosidase, insoluble isoenzyme CWINV3-like; K01193 beta-fructofuranosidase [EC:3.2.1.26] (A)	Beta-fructofuranosidase, insoluble isoenzyme CWINV3 OS=Arabidopsis thaliana GN=CWINV3 PE=1 SV=2	Glycosyl hydrolases family 32 C terminal	-1.42296	0.0265902	0.791942	0.0459437	1.29819	0.0254489
BnaA06T0076700WE	Cleavage and polyadenylation specificity factor subunit CG7185 OS=Drosophila melanogaster GN=CG7185 PE=1 SV=2	GO:0003676	heterogeneous nuclear ribonucleoprotein 87F-like; K14398 cleavage and polyadenylation specificity factor subunit 6/7 (A)	Cleavage and polyadenylation specificity factor subunit CG7185 OS=Drosophila melanogaster GN=CG7185 PE=1 SV=2	RNA recognition motif. (a.k.a. RRM, RBD, or RNP domain)	-0.921004	0.00102078	0.772413	8.23009e-05	1.07259	0.000371552
BnaA06T0085700WE	Choline/ethanolaminephosphotransferase 1 OS=Arabidopsis thaliana GN=AAPT1 PE=1 SV=1	GO:0008654	AAPT1; choline/ethanolaminephosphotransferase 1; K00993 ethanolaminephosphotransferase [EC:2.7.8.1] (A)	Choline/ethanolaminephosphotransferase 1 OS=Arabidopsis thaliana GN=AAPT1 PE=1 SV=1	CDP-alcohol phosphatidyltransferase	0.609013	0.00660837	-0.822957	0.0469406	-0.703085	0.00506285
BnaA06T0147700WE	2-oxoisovalerate dehydrogenase subunit alpha 1, mitochondrial OS=Arabidopsis thaliana GN=At1g21400 PE=2 SV=1	GO:0008152	2-oxoisovalerate dehydrogenase subunit alpha 1, mitochondrial; K00166 2-oxoisovalerate dehydrogenase E1 component alpha subunit [EC:1.2.4.4] (A)	2-oxoisovalerate dehydrogenase subunit alpha 1, mitochondrial OS=Arabidopsis thaliana GN=At1g21400 PE=2 SV=1	Dehydrogenase E1 component	-1.12569	0.00464945	1.33961	9.06196e-05	1.13952	0.0264672
BnaA06T0393500WE	B-cell receptor-associated protein 31 OS=Mus musculus GN=Bcap31 PE=1 SV=4	GO:0005783	B-cell receptor-associated protein 31-like; K14009 B-cell receptor-associated protein 31 (A)	B-cell receptor-associated protein 31 OS=Mus musculus GN=Bcap31 PE=1 SV=4	B-cell receptor-associated protein 31-like	0.716793	0.00906021	-0.966237	0.00141423	-0.661932	0.000831631
BnaA06T0434500WE	Defensin-like protein 2 OS=Arabidopsis thaliana GN=PDF2.2 PE=2 SV=1	GO:0006952	--	Defensin-like protein 2 OS=Arabidopsis thaliana GN=PDF2.2 PE=2 SV=1	Gamma-thionin family	1.11627	0.00119151	-1.06813	0.0048363	1.80745	0.00378825
BnaA06T0475900WE	Glucose-1-phosphate adenylyltransferase large subunit 3, chloroplastic OS=Arabidopsis thaliana GN=APL3 PE=2 SV=2	GO:0009058	glucose-1-phosphate adenylyltransferase large subunit 3, chloroplastic; K00975 glucose-1-phosphate adenylyltransferase [EC:2.7.7.27] (A)	Glucose-1-phosphate adenylyltransferase large subunit 3, chloroplastic OS=Arabidopsis thaliana GN=APL3 PE=2 SV=2	Nucleotidyl transferase	1.93641	0.00448163	0.612793	0.0016	-2.03426	0.00136468
BnaA07T0041500WE	Ferredoxin--nitrite reductase, chloroplastic OS=Arabidopsis thaliana GN=NIR1 PE=1 SV=1	GO:0016491	ferredoxin--nitrite reductase, chloroplastic; K00366 ferredoxin-nitrite reductase [EC:1.7.7.1] (A)	Ferredoxin--nitrite reductase, chloroplastic OS=Arabidopsis thaliana GN=NIR1 PE=1 SV=1	Nitrite/Sulfite reductase ferredoxin-like half domain	-0.630757	0.0083604	-0.761889	6.21958e-05	0.888534	6.49333e-05
BnaA07T0108400WE	Tetratricopeptide repeat protein 38 OS=Homo sapiens GN=TTC38 PE=1 SV=1	--	protein-methionine sulfoxide oxidase mical3a-like; K19947 protein-methionine sulfoxide oxidase MICAL [EC:1.14.13.-] (A)	Tetratricopeptide repeat protein 38 OS=Homo sapiens GN=TTC38 PE=1 SV=1	--	-1.46549	0.00245714	0.660218	0.0106396	2.13953	0.00670064
BnaA07T0134300WE	Metal transporter Nramp4 OS=Arabidopsis thaliana GN=NRAMP4 PE=2 SV=1	GO:0005215	metal transporter Nramp4; K12347 natural resistance-associated macrophage protein (A)	Metal transporter Nramp4 OS=Arabidopsis thaliana GN=NRAMP4 PE=2 SV=1	Natural resistance-associated macrophage protein	-1.03932	0.00216111	-1.00824	0.0441807	1.70657	0.0238702
BnaA07T0312000WE	Beta carbonic anhydrase 4 OS=Arabidopsis thaliana GN=BCA4 PE=1 SV=1	GO:0004089	beta carbonic anhydrase 4; K01673 carbonic anhydrase [EC:4.2.1.1] (A)	Beta carbonic anhydrase 4 OS=Arabidopsis thaliana GN=BCA4 PE=1 SV=1	Carbonic anhydrase	-0.911194	0.0459521	1.19727	0.000662581	0.839073	0.0273887
BnaA08T0142000WE	--	--	hypothetical protein; K11426 SET and MYND domain-containing protein (A)	--	--	0.833588	0.0154377	-1.0582	7.47547e-05	-1.17832	0.00102748
BnaA08T0179700WE	--	--	--	--	Plant specific eukaryotic initiation factor 4B	0.830508	0.00553831	-0.709803	0.00306454	-0.96456	0.0173753
BnaA08T0299900WE	Protein RALF-like 1 OS=Arabidopsis thaliana GN=RALF1 PE=1 SV=1	--	--	Protein RALF-like 1 OS=Arabidopsis thaliana GN=RALF1 PE=1 SV=1	Rapid ALkalinization Factor (RALF)	0.846092	0.0333095	-0.601363	0.000712147	0.797688	0.0117668
BnaA09T0142800WE	Aspartate aminotransferase, cytoplasmic isozyme 2 OS=Arabidopsis thaliana GN=ASP4 PE=2 SV=2	GO:0006520	aspartate aminotransferase, cytoplasmic isozyme 2-like; K14454 aspartate aminotransferase, cytoplasmic [EC:2.6.1.1] (A)	Aspartate aminotransferase, cytoplasmic isozyme 2 OS=Arabidopsis thaliana GN=ASP4 PE=2 SV=2	Aminotransferase class I and II	-1.1501	0.0297611	-0.986808	0.00435148	2.81553	0.000185556
BnaA10T0002900WE	(+)-neomenthol dehydrogenase OS=Arabidopsis thaliana GN=SDR1 PE=1 SV=1	GO:0008152	(+)-neomenthol dehydrogenase; K15095 (+)-neomenthol dehydrogenase [EC:1.1.1.208] (A)	(+)-neomenthol dehydrogenase OS=Arabidopsis thaliana GN=SDR1 PE=1 SV=1	short chain dehydrogenase	-0.964269	0.0300935	-0.695775	0.030232	1.18813	0.0122451
BnaC01T0030900WE	Protein TIC 22, chloroplastic OS=Arabidopsis thaliana GN=TIC22 PE=1 SV=1	--	--	Protein TIC 22, chloroplastic OS=Arabidopsis thaliana GN=TIC22 PE=1 SV=1	Tic22-like family	0.642083	0.000180104	-1.1823	6.28194e-05	-0.966516	0.000155073
BnaC01T0077200WE	Ubiquitin carboxyl-terminal hydrolase isozyme L3 OS=Bos taurus GN=UCHL3 PE=2 SV=1	GO:0004221	ubiquitin carboxyl-terminal hydrolase isozyme L3-like; K05609 ubiquitin carboxyl-terminal hydrolase L3 [EC:3.4.19.12] (A)	Ubiquitin carboxyl-terminal hydrolase isozyme L3 OS=Bos taurus GN=UCHL3 PE=2 SV=1	Ubiquitin carboxyl-terminal hydrolase, family 1	0.778747	0.00126963	-0.59208	0.00375387	-0.771517	0.012557
BnaC01T0150200WE	Uncharacterized protein At4g26450 OS=Arabidopsis thaliana GN=At4g26450 PE=4 SV=1	--	--	Uncharacterized protein At4g26450 OS=Arabidopsis thaliana GN=At4g26450 PE=4 SV=1	--	-1.45818	0.0173386	1.52819	0.0245067	2.06369	0.00118818
BnaC03T0011800WE	Pescadillo homolog OS=Monosiga brevicollis GN=19511 PE=3 SV=1	GO:0005730	pescadillo homolog; K14843 pescadillo (A)	Pescadillo homolog OS=Monosiga brevicollis GN=19511 PE=3 SV=1	BRCA1 C Terminus (BRCT) domain	0.637459	0.0268189	-0.82011	0.000215397	-0.824871	0.00162613
BnaC04T0095400WE	Aquaporin PIP2-2 OS=Arabidopsis thaliana GN=PIP2-2 PE=1 SV=2	GO:0005215	aquaporin PIP2-2-like; K09872 aquaporin PIP (A)	Aquaporin PIP2-2 OS=Arabidopsis thaliana GN=PIP2-2 PE=1 SV=2	Major intrinsic protein	-0.992474	0.0259551	0.880206	2.2111e-05	2.17954	5.22791e-07
BnaC04T0431000WE	--	--	NEFH; neurofilament, heavy polypeptide; K04574 neurofilament heavy polypeptide (A)	--	--	0.972021	0.0290418	-0.616793	0.000321267	-0.99988	0.00372863
BnaC05T0048500WE	Probable LRR receptor-like serine/threonine-protein kinase At1g06840 OS=Arabidopsis thaliana GN=At1g06840 PE=2 SV=2	GO:0004672	hypothetical protein; K04730 interleukin-1 receptor-associated kinase 1 [EC:2.7.11.1] (A)	Probable LRR receptor-like serine/threonine-protein kinase At1g06840 OS=Arabidopsis thaliana GN=At1g06840 PE=2 SV=2	Leucine rich repeat N-terminal domain	1.04243	0.0158937	-2.07367	0.000408247	1.96773	0.00356644
BnaC05T0414100WE	Nitrile-specifier protein 2 OS=Arabidopsis thaliana GN=NSP2 PE=2 SV=1	GO:0005515	AGAP004774-PA; K14966 host cell factor (A)	Nitrile-specifier protein 2 OS=Arabidopsis thaliana GN=NSP2 PE=2 SV=1	Kelch motif	-0.823248	0.0187568	1.53292	4.98233e-06	1.89838	5.43473e-05
BnaC05T0548200WE	Hypersensitive-induced response protein 3 OS=Arabidopsis thaliana GN=HIR3 PE=1 SV=1	GO:0016020	GM16067 gene product from transcript GM16067-RA; K03364 cell division cycle 20-like protein 1, cofactor of APC complex (A)	Hypersensitive-induced response protein 3 OS=Arabidopsis thaliana GN=HIR3 PE=1 SV=1	SPFH domain / Band 7 family	-0.721069	0.0011471	0.774855	0.00705785	2.85564	0.00735616
BnaC06T0268800WE	Probable polygalacturonase At1g80170 OS=Arabidopsis thaliana GN=At1g80170 PE=1 SV=1	GO:0004650	POPTRDRAFT_1067178; hypothetical protein; K01213 galacturan 1,4-alpha-galacturonidase [EC:3.2.1.67] (A)	Probable polygalacturonase At1g80170 OS=Arabidopsis thaliana GN=At1g80170 PE=1 SV=1	Glycosyl hydrolases family 28	-0.618132	0.0299318	1.39355	2.41445e-06	1.13538	0.0246729
BnaC06T0439400WE	Prolyl endopeptidase OS=Homo sapiens GN=PREP PE=1 SV=2	GO:0004252	prolyl endopeptidase-like; K01322 prolyl oligopeptidase [EC:3.4.21.26] (A)	Prolyl endopeptidase OS=Homo sapiens GN=PREP PE=1 SV=2	Prolyl oligopeptidase family	0.807476	0.00407901	-0.906168	2.99212e-05	-0.597177	0.0401734
BnaC07T0061200WE	Ferredoxin--nitrite reductase, chloroplastic OS=Arabidopsis thaliana GN=NIR1 PE=1 SV=1	GO:0016491	ferredoxin--nitrite reductase, chloroplastic; K00366 ferredoxin-nitrite reductase [EC:1.7.7.1] (A)	Ferredoxin--nitrite reductase, chloroplastic OS=Arabidopsis thaliana GN=NIR1 PE=1 SV=1	Nitrite/Sulfite reductase ferredoxin-like half domain	-0.686874	0.00595021	-0.654515	5.94006e-06	0.618189	2.08773e-05
BnaC08T0028800WE	--	--	--	--	--	-1.2518	0.00202377	1.7022	0.00017376	0.64994	0.0145272
BnaC08T0081300WE	Enoyl-CoA delta isomerase 3 OS=Arabidopsis thaliana GN=ECI3 PE=1 SV=1	GO:0003824	hypothetical protein; K18880 very-long-chain (3R)-3-hydroxyacyl-CoA dehydratase [EC:4.2.1.134] (A)	Enoyl-CoA delta isomerase 3 OS=Arabidopsis thaliana GN=ECI3 PE=1 SV=1	Enoyl-CoA hydratase/isomerase	3.96521	0.00220461	-1.70177	0.0440977	-9.6479	0.000673253
BnaC08T0102600WE	Putative vacuolar protein sorting-associated protein 13A OS=Dictyostelium discoideum GN=vps13A PE=2 SV=1	GO:0005515	uncharacterized LOC106360702; K19525 vacuolar protein sorting-associated protein 13A/C (A)	Putative vacuolar protein sorting-associated protein 13A OS=Dictyostelium discoideum GN=vps13A PE=2 SV=1	PH domain	1.48382	0.0178006	-1.67559	0.000144685	1.42939	0.0045816
BnaC08T0397800WE	Glycine-rich RNA-binding protein GRP1A OS=Sinapis alba PE=2 SV=1	GO:0003676	uncharacterized LOC100305467; K13195 cold-inducible RNA-binding protein (A)	Glycine-rich RNA-binding protein GRP1A OS=Sinapis alba PE=2 SV=1	RNA recognition motif. (a.k.a. RRM, RBD, or RNP domain)	0.854459	0.0120883	-0.731807	2.7879e-06	-1.78271	0.000326863
BnaC09T0029500WE	Glucose-6-phosphate 1-dehydrogenase, cytoplasmic isoform 1 OS=Arabidopsis thaliana GN=ACG9 PE=2 SV=1	GO:0004345	glucose-6-phosphate 1-dehydrogenase, cytoplasmic isoform 1-like; K00036 glucose-6-phosphate 1-dehydrogenase [EC:1.1.1.49 1.1.1.363] (A)	Glucose-6-phosphate 1-dehydrogenase, cytoplasmic isoform 1 OS=Arabidopsis thaliana GN=ACG9 PE=2 SV=1	Glucose-6-phosphate dehydrogenase, NAD binding domain	-1.03586	0.00275076	2.32295	0.00311587	1.43849	0.00135212
BnaC09T0167400WE	--	--	--	--	--	-0.719043	0.0385437	-0.786102	0.021304	1.32666	7.64539e-05
Bnascaffold1556T0003100WE	21 kDa protein OS=Daucus carota PE=2 SV=1	GO:0004857	probable pectinesterase/pectinesterase inhibitor 21; K01051 pectinesterase [EC:3.1.1.11] (A)	21 kDa protein OS=Daucus carota PE=2 SV=1	Plant invertase/pectin methylesterase inhibitor	-0.94081	4.75317e-05	0.901567	0.000238369	1.0308	0.000973028
Bnascaffold286T0059100WE	40S ribosomal protein S6-2 OS=Arabidopsis thaliana GN=RPS6B PE=1 SV=3	GO:0003735	40S ribosomal protein S6-1-like; K02991 small subunit ribosomal protein S6e (A)	40S ribosomal protein S6-2 OS=Arabidopsis thaliana GN=RPS6B PE=1 SV=3	Ribosomal protein S6e	0.667948	0.021304	-1.49101	0.00475021	-0.710706	0.0173458

## Sheet: Table S2a
Table S2a Differentially accumulated proteins (DAPs) in roots from Plasmodiophora brassicae-inoculated and control clubroot resistant (RI vs RC) and clubroot susceptible (SI vs SC) near-isogenic Brassica napus lines at 7 dpi. The proteins showing a similar pattern (increase or decrease) in both CR- and CS-NILs, and the proteins showing contrasting pattern (increase in one but decrease in the othe…
Leading Protein	AVG Log2 Ratio (7RI vs 7RC)	Qvalue (7RI vs 7RC)	AVG Log2 Ratio (7SI vs 7SC)	Qvalue (7SI vs 7SC)	Description	GO	KEGG	Swissprot	Pfam
Commonly increased
BnaA01T0264300WE	0.716829	0.0354873	0.729721	0.0061291	Probable leucine-rich repeat receptor-like serine/threonine-protein kinase At3g14840 OS=Arabidopsis thaliana GN=LRR-RLK PE=2 SV=1	--	probable LRR receptor-like serine/threonine-protein kinase At3g47570; K13420 LRR receptor-like serine/threonine-protein kinase FLS2 [EC:2.7.11.1] (A)	Probable leucine-rich repeat receptor-like serine/threonine-protein kinase At3g14840 OS=Arabidopsis thaliana GN=LRR-RLK PE=2 SV=1	GDSL/SGNH-like Acyl-Esterase family found in Pmr5 and Cas1p
BnaA02T0118100WE	1.56458	5.2711e-06	1.00692	8.93065e-05	Xyloglucan endotransglucosylase/hydrolase protein 22 OS=Arabidopsis thaliana GN=XTH22 PE=1 SV=1	GO:0004553	xyloglucan endotransglucosylase/hydrolase protein 22; K14504 xyloglucan:xyloglucosyl transferase TCH4 [EC:2.4.1.207] (A)	Xyloglucan endotransglucosylase/hydrolase protein 22 OS=Arabidopsis thaliana GN=XTH22 PE=1 SV=1	Xyloglucan endo-transglycosylase (XET) C-terminus
BnaA03T0206500WE	1.47068	0.0028555	0.947445	0.00562896	Caffeoylshikimate esterase OS=Arabidopsis thaliana GN=CSE PE=1 SV=1	--	caffeoylshikimate esterase-like; K01054 acylglycerol lipase [EC:3.1.1.23] (A)	Caffeoylshikimate esterase OS=Arabidopsis thaliana GN=CSE PE=1 SV=1	Serine aminopeptidase, S33
BnaA03T0281000WE	2.12767	1.64058e-06	1.78797	4.32756e-06	Glutathione S-transferase F2 OS=Arabidopsis thaliana GN=GSTF2 PE=1 SV=3	GO:0005515	glutathione S-transferase F2; K00799 glutathione S-transferase [EC:2.5.1.18] (A)	Glutathione S-transferase F2 OS=Arabidopsis thaliana GN=GSTF2 PE=1 SV=3	Glutathione S-transferase, C-terminal domain
BnaA03T0479500WE	1.47198	1.5957e-08	1.41739	3.11255e-06	Probable aminotransferase TAT4 OS=Arabidopsis thaliana GN=At4g23590 PE=2 SV=1	GO:0009058	cystine lyase CORI3-like; K00815 tyrosine aminotransferase [EC:2.6.1.5] (A)	Probable aminotransferase TAT4 OS=Arabidopsis thaliana GN=At4g23590 PE=2 SV=1	Aminotransferase class I and II
BnaA05T0415400WE	0.816282	0.0271576	1.57621	0.0427928	Peptidyl-prolyl cis-trans isomerase CYP21-4 OS=Arabidopsis thaliana GN=CYP21-4 PE=2 SV=1	GO:0003755	peptidyl-prolyl cis-trans isomerase CYP21-4-like; K12736 peptidylprolyl isomerase domain and WD repeat-containing protein 1 [EC:5.2.1.8] (A)	Peptidyl-prolyl cis-trans isomerase CYP21-4 OS=Arabidopsis thaliana GN=CYP21-4 PE=2 SV=1	Cyclophilin type peptidyl-prolyl cis-trans isomerase/CLD
BnaA06T0112200WE	0.938536	0.023578	1.33956	0.0400591	Protein FAM32A OS=Mus musculus GN=Fam32a PE=2 SV=1	--	protein FAM32A-like; K13120 protein FAM32A (A)	Protein FAM32A OS=Mus musculus GN=Fam32a PE=2 SV=1	Eukaryotic family of unknown function (DUF1754)
BnaA07T0041500WE	0.708381	0.00177838	0.609627	0.0272263	Ferredoxin--nitrite reductase, chloroplastic OS=Arabidopsis thaliana GN=NIR1 PE=1 SV=1	GO:0016491	ferredoxin--nitrite reductase, chloroplastic; K00366 ferredoxin-nitrite reductase [EC:1.7.7.1] (A)	Ferredoxin--nitrite reductase, chloroplastic OS=Arabidopsis thaliana GN=NIR1 PE=1 SV=1	Nitrite/Sulfite reductase ferredoxin-like half domain
BnaA07T0098300WE	1.02695	5.53684e-06	0.608776	0.0383413	Alpha-glucosidase 2 OS=Arabidopsis thaliana GN=GCS2 PE=2 SV=1	GO:0004573	alpha-glucosidase 2-like; K01228 mannosyl-oligosaccharide glucosidase [EC:3.2.1.106] (A)	Alpha-glucosidase 2 OS=Arabidopsis thaliana GN=GCS2 PE=2 SV=1	Glycosyl hydrolase family 63 C-terminal domain
BnaA07T0290200WE	0.759481	1.30342e-05	0.704025	0.000142878	E3 ubiquitin-protein ligase RGLG2 OS=Arabidopsis thaliana GN=RGLG2 PE=1 SV=1	GO:0005515	E3 ubiquitin-protein ligase RGLG2; K16280 E3 ubiquitin-protein ligase RGLG [EC:2.3.2.27] (A)	E3 ubiquitin-protein ligase RGLG2 OS=Arabidopsis thaliana GN=RGLG2 PE=1 SV=1	Zinc finger, C3HC4 type (RING finger)
BnaA08T0280000WE	5.0219	0.0119876	2.20546	0.019073	Uncharacterized protein sll0103 OS=Synechocystis sp. (strain PCC 6803 / Kazusa) GN=sll0103 PE=3 SV=1	GO:0005515	epithelial chloride channel protein-like; K05030 calcium-activated chloride channel regulator 4 (A)	Uncharacterized protein sll0103 OS=Synechocystis sp. (strain PCC 6803 / Kazusa) GN=sll0103 PE=3 SV=1	Ring finger domain
BnaA09T0571200WE	1.02475	0.00967819	1.15444	0.031539	--	--	--	--	--
BnaA09T0604600WE	1.26596	0.00097501	1.02185	0.0179435	Probable inactive purple acid phosphatase 2 OS=Arabidopsis thaliana GN=PAP2 PE=2 SV=1	GO:0016787	putative inactive purple acid phosphatase 27; K14407 cleavage stimulation factor subunit 2 (A)	Probable inactive purple acid phosphatase 2 OS=Arabidopsis thaliana GN=PAP2 PE=2 SV=1	Iron/zinc purple acid phosphatase-like protein C
BnaC01T0025000WE	0.59826	0.0138454	0.856069	0.00539629	UDP-glycosyltransferase 73B1 OS=Arabidopsis thaliana GN=UGT73B1 PE=2 SV=1	GO:0008152	scopoletin glucosyltransferase; K13496 UDP-glucosyl transferase 73C [EC:2.4.1.-] (A)	UDP-glycosyltransferase 73B1 OS=Arabidopsis thaliana GN=UGT73B1 PE=2 SV=1	UDP-glucoronosyl and UDP-glucosyl transferase
BnaC01T0111000WE	0.731023	0.00631972	0.666855	0.0109805	--	GO:0004129	--	--	Cytochrome c oxidase subunit VII
BnaC01T0234500WE	2.72177	0.0010536	0.595409	0.0055032	Probable mitochondrial chaperone bcs1 OS=Schizosaccharomyces pombe (strain 972 / ATCC 24843) GN=SPAC644.07 PE=2 SV=1	GO:0000166	probable mitochondrial chaperone BCS1-B; K08900 mitochondrial chaperone BCS1 (A)	Probable mitochondrial chaperone bcs1 OS=Schizosaccharomyces pombe (strain 972 / ATCC 24843) GN=SPAC644.07 PE=2 SV=1	ATPase family associated with various cellular activities (AAA)
BnaC04T0191500WE	2.47695	0.0328257	1.1415	0.0188788	Zinc finger CCCH domain-containing protein 24 OS=Arabidopsis thaliana GN=At2g28450 PE=1 SV=1	GO:0006396	zinc finger CCCH domain-containing protein 24; K15332 tRNA (uracil-5-)-methyltransferase [EC:2.1.1.-] (A)	Zinc finger CCCH domain-containing protein 24 OS=Arabidopsis thaliana GN=At2g28450 PE=1 SV=1	Zinc finger C-x8-C-x5-C-x3-H type (and similar)
BnaC05T0058800WE	2.3695	0.00982324	1.10895	0.012134	High-affinity nitrate transporter 2.1 OS=Arabidopsis thaliana GN=NRT2.1 PE=1 SV=1	GO:0016021	high-affinity nitrate transporter 2.1; K02575 MFS transporter, NNP family, nitrate/nitrite transporter (A)	High-affinity nitrate transporter 2.1 OS=Arabidopsis thaliana GN=NRT2.1 PE=1 SV=1	Major Facilitator Superfamily
BnaC05T0439400WE	0.591465	0.0407497	0.640605	0.0238993	Eukaryotic initiation factor 4A-1 OS=Arabidopsis thaliana GN=TIF4A-1 PE=1 SV=1	GO:0003676	eukaryotic initiation factor 4A-1-like; K03257 translation initiation factor 4A (A)	Eukaryotic initiation factor 4A-1 OS=Arabidopsis thaliana GN=TIF4A-1 PE=1 SV=1	Helicase conserved C-terminal domain
BnaC06T0385600WE	0.885058	7.73304e-05	0.829383	0.000885822	Glutathione S-transferase U12 OS=Arabidopsis thaliana GN=GSTU12 PE=2 SV=2	GO:0005515	glutathione S-transferase U12-like; K00799 glutathione S-transferase [EC:2.5.1.18] (A)	Glutathione S-transferase U12 OS=Arabidopsis thaliana GN=GSTU12 PE=2 SV=2	Glutathione S-transferase, C-terminal domain
BnaC07T0234800WE	0.83286	0.00834805	0.67083	0.0168576	Probable WRKY transcription factor 16 OS=Arabidopsis thaliana GN=WRKY16 PE=2 SV=1	GO:0006952	hypothetical protein; K16225 probable WRKY transcription factor 52 (A)	Probable WRKY transcription factor 16 OS=Arabidopsis thaliana GN=WRKY16 PE=2 SV=1	NB-ARC domain
BnaC09T0032400WE	1.32598	0.000120349	0.787661	0.000347739	Probable mitochondrial chaperone BCS1-B OS=Dictyostelium discoideum GN=bcsl1b PE=3 SV=1	GO:0000166	26S protease regulatory subunit 6A-like; K08900 mitochondrial chaperone BCS1 (A)	Probable mitochondrial chaperone BCS1-B OS=Dictyostelium discoideum GN=bcsl1b PE=3 SV=1	ATPase family associated with various cellular activities (AAA)
Commonly decreased
BnaA01T0062800WE	-0.654508	0.0030877	-0.59347	0.0178784	MADS-box protein AGL24 OS=Arabidopsis thaliana GN=AGL24 PE=1 SV=1	GO:0003677	MADS-box transcription factor; K09264 MADS-box transcription factor, plant (A)	MADS-box protein AGL24 OS=Arabidopsis thaliana GN=AGL24 PE=1 SV=1	K-box region
BnaA01T0103300WE	-1.58167	0.00432102	-0.866949	0.0392233	--	--	--	--	--
BnaA02T0019200WE	-0.673858	2.56608e-05	-0.734863	0.0455028	Laccase-12 OS=Arabidopsis thaliana GN=LAC12 PE=2 SV=1	GO:0005507	laccase-12; K05909 laccase [EC:1.10.3.2] (A)	Laccase-12 OS=Arabidopsis thaliana GN=LAC12 PE=2 SV=1	Multicopper oxidase
BnaA02T0047200WE	-1.44135	0.027376	-0.778687	0.0165303	GEM-like protein 5 OS=Arabidopsis thaliana GN=At5g13200 PE=1 SV=1	--	uncharacterized LOC100792815; K03868 RING-box protein 1 (A)	GEM-like protein 5 OS=Arabidopsis thaliana GN=At5g13200 PE=1 SV=1	GRAM domain
BnaA02T0250600WE	-0.661334	0.0358847	-0.694249	0.011798	Hsp70-Hsp90 organizing protein 3 OS=Arabidopsis thaliana GN=HOP3 PE=2 SV=1	GO:0005515	hsp70-Hsp90 organizing protein 3-like; K09553 stress-induced-phosphoprotein 1 (A)	Hsp70-Hsp90 organizing protein 3 OS=Arabidopsis thaliana GN=HOP3 PE=2 SV=1	Tetratricopeptide repeat
BnaA03T0047100WE	-0.585847	0.0065111	-1.1399	0.000517988	Protein Dr1 homolog OS=Arabidopsis thaliana GN=DR1 PE=2 SV=1	GO:0003712	nuclear transcription factor Y subunit B-1-like; K08065 nuclear transcription Y subunit beta (A)	Protein Dr1 homolog OS=Arabidopsis thaliana GN=DR1 PE=2 SV=1	Histone-like transcription factor (CBF/NF-Y) and archaeal histone
BnaA03T0090300WE	-1.12185	0.000648668	-0.927039	0.00468949	Cellulose synthase A catalytic subunit 7 [UDP-forming] OS=Arabidopsis thaliana GN=CESA7 PE=1 SV=1	GO:0005515	cellulose synthase A catalytic subunit 7 [UDP-forming]; K10999 cellulose synthase A [EC:2.4.1.12] (A)	Cellulose synthase A catalytic subunit 7 [UDP-forming] OS=Arabidopsis thaliana GN=CESA7 PE=1 SV=1	Zinc-binding RING-finger
BnaA04T0217200WE	-0.827243	0.00259255	-2.0485	0.0120743	--	--	--	--	Domain of unknown function (DUF4535)
BnaA05T0037800WE	-0.659579	0.0263581	-0.863314	0.0208408	Uclacyanin-2 OS=Arabidopsis thaliana GN=At2g44790 PE=1 SV=1	GO:0005507	MACF1; microtubule-actin cross-linking factor 1, isoforms 1/2/3/5; K19827 microtuble-actin crosslinking factor 1 (A)	Uclacyanin-2 OS=Arabidopsis thaliana GN=At2g44790 PE=1 SV=1	Plastocyanin-like domain
BnaA05T0120800WE	-0.916813	0.0423996	-1.31175	0.00687396	UDP-glycosyltransferase 74C1 OS=Arabidopsis thaliana GN=UGT74C1 PE=2 SV=1	GO:0008152	UDP-glycosyltransferase 74F2-like; K13691 pathogen-inducible salicylic acid glucosyltransferase [EC:2.4.1.-] (A)	UDP-glycosyltransferase 74C1 OS=Arabidopsis thaliana GN=UGT74C1 PE=2 SV=1	UDP-glucoronosyl and UDP-glucosyl transferase
BnaA06T0421000WE	-0.70253	0.044374	-0.687711	0.0328076	Glycine-rich RNA-binding protein RZ1A OS=Arabidopsis thaliana GN=RZ1A PE=1 SV=1	GO:0003676	glycine-rich RNA-binding protein RZ1A; K12885 heterogeneous nuclear ribonucleoprotein G (A)	Glycine-rich RNA-binding protein RZ1A OS=Arabidopsis thaliana GN=RZ1A PE=1 SV=1	Zinc knuckle
BnaA07T0108400WE	-2.38301	0.0472454	-1.24078	0.00420475	Tetratricopeptide repeat protein 38 OS=Homo sapiens GN=TTC38 PE=1 SV=1	--	protein-methionine sulfoxide oxidase mical3a-like; K19947 protein-methionine sulfoxide oxidase MICAL [EC:1.14.13.-] (A)	Tetratricopeptide repeat protein 38 OS=Homo sapiens GN=TTC38 PE=1 SV=1	--
BnaA09T0001200WE	-1.03353	0.00774865	-2.07532	0.00550994	Probable mitochondrial import inner membrane translocase subunit TIM21 OS=Arabidopsis thaliana GN=TIM21 PE=1 SV=1	GO:0005744	probable mitochondrial import inner membrane translocase subunit TIM21; K17796 mitochondrial import inner membrane translocase subunit TIM21 (A)	Probable mitochondrial import inner membrane translocase subunit TIM21 OS=Arabidopsis thaliana GN=TIM21 PE=1 SV=1	TIM21
BnaA09T0170600WE	-1.17478	0.00253079	-0.779817	0.0267351	Exonuclease mut-7 homolog OS=Homo sapiens GN=EXD3 PE=2 SV=3	GO:0003676	unknown ribonuclease; K09122 uncharacterized protein (A)	Exonuclease mut-7 homolog OS=Homo sapiens GN=EXD3 PE=2 SV=3	3'-5' exonuclease
BnaA09T0191800WE	-0.601602	0.0367402	-0.745804	0.0271545	MOB kinase activator-like 1A OS=Arabidopsis thaliana GN=MOB1A PE=2 SV=1	--	MOB kinase activator-like 1; K06685 MOB kinase activator 1 (A)	MOB kinase activator-like 1A OS=Arabidopsis thaliana GN=MOB1A PE=2 SV=1	Mob1/phocein family
BnaA10T0273300WE	-1.11207	0.00160866	-1.13667	0.00250499	Vacuolar protein sorting-associated protein 36 OS=Arabidopsis thaliana GN=VPS36 PE=1 SV=1	GO:0032266	vacuolar protein sorting-associated protein 36; K12190 ESCRT-II complex subunit VPS36 (A)	Vacuolar protein sorting-associated protein 36 OS=Arabidopsis thaliana GN=VPS36 PE=1 SV=1	Vacuolar protein sorting protein 36 Vps36
BnaC01T0060800WE	-1.04623	0.00498632	-0.611068	0.0158867	Subtilisin-like protease SBT2.5 OS=Arabidopsis thaliana GN=SBT2.5 PE=2 SV=1	GO:0004252	peptidase, putative (EC:3.4.21.25); K18443 golgi-specific brefeldin A-resistance guanine nucleotide exchange factor 1 (A)	Subtilisin-like protease SBT2.5 OS=Arabidopsis thaliana GN=SBT2.5 PE=2 SV=1	PA domain
BnaC02T0342600WE	-0.884746	0.0184919	-0.880391	0.000164974	21 kDa protein OS=Daucus carota PE=2 SV=1	GO:0004857	Pectinesterase-3 precursor, putative (EC:3.1.1.11); K01051 pectinesterase [EC:3.1.1.11] (A)	21 kDa protein OS=Daucus carota PE=2 SV=1	Plant invertase/pectin methylesterase inhibitor
BnaC02T0374800WE	-0.730219	0.0475925	-0.752336	0.00344247	Epithiospecifier protein OS=Arabidopsis thaliana GN=ESP PE=1 SV=2	GO:0005515	Kelch motif family protein; K14966 host cell factor (A)	Epithiospecifier protein OS=Arabidopsis thaliana GN=ESP PE=1 SV=2	Kelch motif
BnaC02T0409700WE	-1.00646	0.0479824	-0.658339	0.0123086	SEC12-like protein 2 OS=Arabidopsis thaliana GN=STL2P PE=1 SV=4	GO:0005515	SEC12-like protein 2; K14003 prolactin regulatory element-binding protein (A)	SEC12-like protein 2 OS=Arabidopsis thaliana GN=STL2P PE=1 SV=4	WD domain, G-beta repeat
BnaC03T0502800WE	-1.12178	0.00691224	-0.775527	0.00664024	Phosphoenolpyruvate carboxylase 3 OS=Arabidopsis thaliana GN=PPC3 PE=2 SV=2	GO:0006099	phosphoenolpyruvate carboxylase 1-like; K01595 phosphoenolpyruvate carboxylase [EC:4.1.1.31] (A)	Phosphoenolpyruvate carboxylase 3 OS=Arabidopsis thaliana GN=PPC3 PE=2 SV=2	Phosphoenolpyruvate carboxylase
BnaC03T0671700WE	-2.32669	0.0407457	-1.93504	0.0283388	Villin-4 OS=Arabidopsis thaliana GN=VLN4 PE=1 SV=1	GO:0003779	villin-4; K05768 gelsolin (A)	Villin-4 OS=Arabidopsis thaliana GN=VLN4 PE=1 SV=1	Villin headpiece domain
BnaC06T0379400WE	-2.49462	0.047498	-3.81688	0.00461473	Transmembrane emp24 domain-containing protein p24delta10 OS=Arabidopsis thaliana GN=At1g69460 PE=1 SV=1	GO:0006810	emp24/gp25L/p24 family of membrane trafficking proteins (ISS); K03857 phosphatidylinositol glycan, class A [EC:2.4.1.198] (A)	Transmembrane emp24 domain-containing protein p24delta10 OS=Arabidopsis thaliana GN=At1g69460 PE=1 SV=1	emp24/gp25L/p24 family/GOLD
BnaC07T0051900WE	-0.665568	0.0178549	-1.00857	0.0288565	Pre-mRNA-splicing factor syf2 OS=Xenopus tropicalis GN=syf2 PE=2 SV=1	--	pre-mRNA-splicing factor syf2-like; K12868 pre-mRNA-splicing factor SYF2 (A)	Pre-mRNA-splicing factor syf2 OS=Xenopus tropicalis GN=syf2 PE=2 SV=1	SYF2 splicing factor
BnaC07T0458900WE	-1.49991	0.0304038	-1.229	0.011075	Methylcrotonoyl-CoA carboxylase beta chain, mitochondrial OS=Arabidopsis thaliana GN=MCCB PE=2 SV=1	GO:0016874	methylcrotonoyl-CoA carboxylase beta chain, mitochondrial; K01969 3-methylcrotonyl-CoA carboxylase beta subunit [EC:6.4.1.4] (A)	Methylcrotonoyl-CoA carboxylase beta chain, mitochondrial OS=Arabidopsis thaliana GN=MCCB PE=2 SV=1	Carboxyl transferase domain
BnaC08T0191000WE	-1.55165	0.0365496	-1.09376	0.0390168	Heat shock 70 kDa protein 5 OS=Arabidopsis thaliana GN=HSP70-5 PE=2 SV=1	--	heat shock 70 kDa protein 5; K03283 heat shock 70kDa protein 1/8 (A)	Heat shock 70 kDa protein 5 OS=Arabidopsis thaliana GN=HSP70-5 PE=2 SV=1	Hsp70 protein
Bnascaffold286T0042400WE	-1.2161	0.0189012	-0.919963	0.00444781	Costars family protein At4g33640 OS=Arabidopsis thaliana GN=At4g33640 PE=1 SV=1	--	--	Costars family protein At4g33640 OS=Arabidopsis thaliana GN=At4g33640 PE=1 SV=1	Costars
Bnascaffold2904T0010000WE	-1.8278	0.000115774	-1.16703	0.000490195	Cryptochrome-2 OS=Arabidopsis thaliana GN=CRY2 PE=1 SV=2	GO:0003913	cry2; cryptochrome-2; K12119 cryptochrome 2 (A)	Cryptochrome-2 OS=Arabidopsis thaliana GN=CRY2 PE=1 SV=2	DNA photolyase
Contrasting pattern
BnaA01T0022800WE	0.623747	0.000360841	-0.694395	0.0129734	Pectin acetylesterase 7 OS=Arabidopsis thaliana GN=PAE7 PE=2 SV=1	--	pectin acetylesterase 7-like; K19882 O-palmitoleoyl-L-serine hydrolase [EC:3.1.1.98] (A)	Pectin acetylesterase 7 OS=Arabidopsis thaliana GN=PAE7 PE=2 SV=1	Pectinacetylesterase
BnaA01T0026300WE	0.727995	0.0128678	-0.614223	0.028201	Pre-mRNA-processing-splicing factor 8 OS=Mus musculus GN=Prpf8 PE=1 SV=2	GO:0000398	pre-mRNA-processing-splicing factor 8-like; K12856 pre-mRNA-processing factor 8 (A)	Pre-mRNA-processing-splicing factor 8 OS=Mus musculus GN=Prpf8 PE=1 SV=2	JAB1/Mov34/MPN/PAD-1 ubiquitin protease
BnaA01T0057000WE	1.60297	0.00338177	-1.10377	0.0272944	UDP-glucose 4-epimerase 2 OS=Arabidopsis thaliana GN=UGE2 PE=1 SV=1	GO:0003824	UDP-glucose 4-epimerase 2; K01784 UDP-glucose 4-epimerase [EC:5.1.3.2] (A)	UDP-glucose 4-epimerase 2 OS=Arabidopsis thaliana GN=UGE2 PE=1 SV=1	-
BnaA03T0081900WE	1.00583	0.00496349	-0.596101	0.0209991	UDP-glucose 6-dehydrogenase 3 OS=Arabidopsis thaliana GN=UGD3 PE=1 SV=1	GO:0016616	UDP-glucose 6-dehydrogenase 3; K00012 UDPglucose 6-dehydrogenase [EC:1.1.1.22] (A)	UDP-glucose 6-dehydrogenase 3 OS=Arabidopsis thaliana GN=UGD3 PE=1 SV=1	UDP-glucose/GDP-mannose dehydrogenase family, central domain
BnaA04T0204000WE	1.63818	0.0280577	-1.20701	0.0201687	Probable peroxygenase 3 OS=Arabidopsis thaliana GN=PXG3 PE=1 SV=1	--	CLO3; probable peroxygenase 3; K17991 peroxygenase [EC:1.11.2.3] (A)	Probable peroxygenase 3 OS=Arabidopsis thaliana GN=PXG3 PE=1 SV=1	Caleosin related protein
BnaA05T0078600WE	0.900574	0.0358654	-2.51806	0.044716	Protein WAVE-DAMPENED 2 OS=Arabidopsis thaliana GN=WVD2 PE=2 SV=1	--	--	Protein WAVE-DAMPENED 2 OS=Arabidopsis thaliana GN=WVD2 PE=2 SV=1	Targeting protein for Xklp2 (TPX2)
BnaA05T0111200WE	0.849943	0.0011661	-0.713491	0.00189233	3-ketoacyl-CoA thiolase 2, peroxisomal OS=Arabidopsis thaliana GN=PED1 PE=1 SV=2	GO:0008152	3-ketoacyl-CoA thiolase 2, peroxisomal; K07513 acetyl-CoA acyltransferase 1 [EC:2.3.1.16] (A)	3-ketoacyl-CoA thiolase 2, peroxisomal OS=Arabidopsis thaliana GN=PED1 PE=1 SV=2	Thiolase, C-terminal domain
BnaA05T0376300WE	0.649201	0.0191048	-1.30785	0.00749049	Zinc finger CCCH domain-containing protein 36 OS=Arabidopsis thaliana GN=At3g12130 PE=2 SV=1	GO:0003723	far upstream element-binding protein 1-like; K13210 far upstream element-binding protein (A)	Zinc finger CCCH domain-containing protein 36 OS=Arabidopsis thaliana GN=At3g12130 PE=2 SV=1	KH domain
BnaA05T0423000WE	1.74375	0.0250249	-0.928627	0.0102939	Peripheral-type benzodiazepine receptor-associated protein 1 OS=Homo sapiens GN=BZRAP1 PE=1 SV=2	--	--	Peripheral-type benzodiazepine receptor-associated protein 1 OS=Homo sapiens GN=BZRAP1 PE=1 SV=2	--
BnaA07T0088400WE	0.613853	0.00689065	-0.76106	0.0368652	Uncharacterized protein At2g34160 OS=Arabidopsis thaliana GN=At2g34160 PE=1 SV=1	GO:0003676	--	Uncharacterized protein At2g34160 OS=Arabidopsis thaliana GN=At2g34160 PE=1 SV=1	Alba
BnaA07T0126200WE	0.758943	0.00527456	-0.759474	0.0460144	Dehydrin ERD10 OS=Arabidopsis thaliana GN=ERD10 PE=1 SV=1	GO:0006950	--	Dehydrin ERD10 OS=Arabidopsis thaliana GN=ERD10 PE=1 SV=1	Dehydrin
BnaA07T0221200WE	1.48042	0.0110967	-1.30026	0.0327564	--	--	--	--	--
BnaA07T0323600WE	0.781796	0.0205726	-0.752073	0.0083037	Histidinol-phosphate aminotransferase 2, chloroplastic OS=Arabidopsis thaliana GN=HISN6B PE=2 SV=1	GO:0009058	histidinol-phosphate aminotransferase 1, chloroplastic-like; K00817 histidinol-phosphate aminotransferase [EC:2.6.1.9] (A)	Histidinol-phosphate aminotransferase 2, chloroplastic OS=Arabidopsis thaliana GN=HISN6B PE=2 SV=1	Aminotransferase class I and II
BnaA08T0160100WE	0.809139	0.00434353	-0.642565	0.0435687	Serine/arginine-rich splicing factor SR45a OS=Arabidopsis thaliana GN=SR45A PE=1 SV=1	GO:0003676	serine/arginine-rich splicing factor SR45a-like; K12897 transformer-2 protein (A)	Serine/arginine-rich splicing factor SR45a OS=Arabidopsis thaliana GN=SR45A PE=1 SV=1	RNA recognition motif. (a.k.a. RRM, RBD, or RNP domain)
BnaA08T0179700WE	0.867912	0.0341958	-1.07111	0.02519	--	--	--	--	Plant specific eukaryotic initiation factor 4B
BnaA08T0275000WE	1.22108	0.0166396	-6.50407	0.0135798	GTP-binding protein SAR1B OS=Arabidopsis thaliana GN=SAR1B PE=1 SV=1	GO:0005525	GTP-binding protein SAR1B-like; K07953 GTP-binding protein SAR1 [EC:3.6.5.-] (A)	GTP-binding protein SAR1B OS=Arabidopsis thaliana GN=SAR1B PE=1 SV=1	ADP-ribosylation factor family
BnaC02T0513000WE	0.699126	0.0191768	-0.948965	0.0130264	Protein DCL, chloroplastic OS=Solanum lycopersicum GN=DCL PE=2 SV=1	--	pus4; tRNA pseudouridine synthase mitochondrial precursor; K01855 tRNA pseudouridine38/39 synthase [EC:5.4.99.45] (A)	Protein DCL, chloroplastic OS=Solanum lycopersicum GN=DCL PE=2 SV=1	Protein of unknown function (DUF3223)
BnaC03T0580600WE	1.86471	0.00829526	-1.54473	0.0232947	Transcription factor RF2b OS=Oryza sativa subsp. japonica GN=RF2b PE=1 SV=2	GO:0003700	transcription factor RF2b-like; K04374 cyclic AMP-dependent transcription factor ATF-4 (A)	Transcription factor RF2b OS=Oryza sativa subsp. japonica GN=RF2b PE=1 SV=2	Basic region leucine zipper
BnaC05T0048500WE	1.06605	0.0181614	-1.31686	0.0330152	Probable LRR receptor-like serine/threonine-protein kinase At1g06840 OS=Arabidopsis thaliana GN=At1g06840 PE=2 SV=2	GO:0004672	hypothetical protein; K04730 interleukin-1 receptor-associated kinase 1 [EC:2.7.11.1] (A)	Probable LRR receptor-like serine/threonine-protein kinase At1g06840 OS=Arabidopsis thaliana GN=At1g06840 PE=2 SV=2	Leucine rich repeat N-terminal domain
BnaC07T0425500WE	1.11627	0.014184	-0.851269	0.0235581	--	--	uncharacterized LOC101785211; K16903 L-tryptophan---pyruvate aminotransferase [EC:2.6.1.99] (A)	--	Protein of unknown function (DUF1421)
BnaC09T0423000WE	1.73193	0.0153773	-1.39938	0.0322872	Protein phosphatase 1 regulatory subunit 7 OS=Mus musculus GN=Ppp1r7 PE=1 SV=2	GO:0005515	protein phosphatase 1 regulatory subunit SDS22; K17550 protein phosphatase 1 regulatory subunit 7 (A)	Protein phosphatase 1 regulatory subunit 7 OS=Mus musculus GN=Ppp1r7 PE=1 SV=2	Leucine Rich repeat
Bnascaffold286T0031400WE	1.05721	0.0265743	-0.597568	0.0303866	Catalase-2 OS=Arabidopsis thaliana GN=CAT2 PE=2 SV=3	GO:0004096	catalase-2-like; K03781 catalase [EC:1.11.1.6] (A)	Catalase-2 OS=Arabidopsis thaliana GN=CAT2 PE=2 SV=3	Catalase-related immune-responsive
BnaA01T0317700WE	-0.821636	0.0424011	0.765232	0.0112697	Uncharacterized deoxyribonuclease YabD OS=Bacillus subtilis (strain 168) GN=yabD PE=3 SV=1	GO:0016888	putative deoxyribonuclease tatdn3; K03424 TatD DNase family protein [EC:3.1.21.-] (A)	Uncharacterized deoxyribonuclease YabD OS=Bacillus subtilis (strain 168) GN=yabD PE=3 SV=1	TatD related DNase
BnaA02T0139800WE	-1.06368	0.0077903	0.627127	0.0119857	Probable pectinesterase/pectinesterase inhibitor 61 OS=Arabidopsis thaliana GN=PME61 PE=2 SV=1	GO:0004857	pectinesterase-like; K01051 pectinesterase [EC:3.1.1.11] (A)	Probable pectinesterase/pectinesterase inhibitor 61 OS=Arabidopsis thaliana GN=PME61 PE=2 SV=1	Plant invertase/pectin methylesterase inhibitor
BnaA02T0292500WE	-0.784831	6.03256e-07	1.7723	4.45573e-08	Senescence-specific cysteine protease SAG12 OS=Arabidopsis thaliana GN=SAG12 PE=1 SV=1	GO:0006508	ervatamin-B; K01365 cathepsin L [EC:3.4.22.15] (A)	Senescence-specific cysteine protease SAG12 OS=Arabidopsis thaliana GN=SAG12 PE=1 SV=1	Cathepsin propeptide inhibitor domain (I29)
BnaA03T0264800WE	-0.783694	6.66364e-06	0.967759	2.85913e-10	22.0 kDa heat shock protein OS=Arabidopsis thaliana GN=HSP22.0 PE=2 SV=1	--	22.0 kDa heat shock protein; K13993 HSP20 family protein (A)	22.0 kDa heat shock protein OS=Arabidopsis thaliana GN=HSP22.0 PE=2 SV=1	Hsp20/alpha crystallin family
BnaA04T0165500WE	-1.06842	0.015202	0.713533	0.00948192	Protein RESTRICTED TEV MOVEMENT 2 OS=Arabidopsis thaliana GN=RTM2 PE=2 SV=1	--	inactive protein RESTRICTED TEV MOVEMENT 2-like; K13993 HSP20 family protein (A)	Protein RESTRICTED TEV MOVEMENT 2 OS=Arabidopsis thaliana GN=RTM2 PE=2 SV=1	Hsp20/alpha crystallin family
BnaA05T0153900WE	-0.7893	0.00387847	0.721632	0.00123202	PRA1 family protein F2 OS=Arabidopsis thaliana GN=PRA1F2 PE=1 SV=1	--	3-epi-6-deoxocathasterone 23-monooxygenase; K12638 3-epi-6-deoxocathasterone 23-monooxygenase [EC:1.14.13.112] (A)	PRA1 family protein F2 OS=Arabidopsis thaliana GN=PRA1F2 PE=1 SV=1	PRA1 family protein
BnaA07T0268800WE	-1.40677	0.000219013	0.779979	0.0256397	--	--	--	--	--
BnaA08T0279800WE	-1.00509	0.00095811	0.77671	0.00277323	Uncharacterized protein At1g08160 OS=Arabidopsis thaliana GN=At1g08160 PE=2 SV=1	--	--	Uncharacterized protein At1g08160 OS=Arabidopsis thaliana GN=At1g08160 PE=2 SV=1	Late embryogenesis abundant protein
BnaC04T0282600WE	-0.688852	0.00669243	0.823659	0.0365615	Protein YLS3 OS=Arabidopsis thaliana GN=YLS3 PE=2 SV=1	--	--	Protein YLS3 OS=Arabidopsis thaliana GN=YLS3 PE=2 SV=1	Probable lipid transfer
BnaC07T0265900WE	-0.758526	0.0186989	0.77051	0.00875992	Plant UBX domain-containing protein 2 OS=Arabidopsis thaliana GN=PUX2 PE=1 SV=2	GO:0005515	plant UBX domain-containing protein 2-like; K14011 UBX domain-containing protein 6 (A)	Plant UBX domain-containing protein 2 OS=Arabidopsis thaliana GN=PUX2 PE=1 SV=2	UBX domain
BnaC07T0290100WE	-1.11999	0.0167073	0.594616	0.0132985	--	--	--	--	Plant specific eukaryotic initiation factor 4B

## Sheet: Table S2b
Table S2b Differentially accumulated proteins (DAPs) in roots from Plasmodiophora brassicae-inoculated and control clubroot resistant (RI vs RC) and clubroot susceptible (SI vs SC) near-isogenic Brassica napus lines at 14 dpi. The proteins showing a similar pattern (increase or decrease) in both CR- and CS-NILs, and the proteins showing contrasting pattern (increase in one but decrease in the oth…
Leading Protein	AVG Log2 Ratio (14RI vs 14RC)	Qvalue (14RI vs 14RC)	AVG Log2 Ratio (14SI vs 14SC)	Qvalue (14SI vs 14SC)	Description	GO	KEGG	Swissprot	Pfam
Commonly increased
BnaA02T0019800WE	0.617712	0.00158275	1.3108	0.0376862	Anaphase-promoting complex subunit 1 OS=Arabidopsis thaliana GN=APC1 PE=2 SV=1	GO:0005680	anaphase-promoting complex subunit 1-like; K03348 anaphase-promoting complex subunit 1 (A)	Anaphase-promoting complex subunit 1 OS=Arabidopsis thaliana GN=APC1 PE=2 SV=1	Anaphase-promoting complex subunit 1
BnaA02T0020000WE	2.36142	0.0395048	3.02744	0.0045816	Syntaxin-binding protein 5-like OS=Mus musculus GN=Stxbp5l PE=2 SV=1	GO:0005515	uncharacterized LOC106422761; K08518 syntaxin-binding protein 5 (A)	Syntaxin-binding protein 5-like OS=Mus musculus GN=Stxbp5l PE=2 SV=1	Synaptobrevin
BnaA02T0027900WE	1.57601	0.00800527	1.76674	0.0284494	Mitochondrial import receptor subunit TOM5 homolog OS=Arabidopsis thaliana GN=TOM5 PE=1 SV=3	--	--	Mitochondrial import receptor subunit TOM5 homolog OS=Arabidopsis thaliana GN=TOM5 PE=1 SV=3	--
BnaA02T0065300WE	1.5302	0.0290551	1.52261	0.000648594	Transducin beta-like protein 3 OS=Bos taurus GN=TBL3 PE=2 SV=1	GO:0005515	transducin beta-like protein 3; K14555 U3 small nucleolar RNA-associated protein 13 (A)	Transducin beta-like protein 3 OS=Bos taurus GN=TBL3 PE=2 SV=1	Utp13 specific WD40 associated domain
BnaA02T0373300WE	0.581743	1.31382e-05	2.97415	1.2794e-06	Ubiquitin carboxyl-terminal hydrolase 12 OS=Arabidopsis thaliana GN=UBP12 PE=1 SV=2	GO:0005515	hypothetical protein; K10523 speckle-type POZ protein (A)	Ubiquitin carboxyl-terminal hydrolase 12 OS=Arabidopsis thaliana GN=UBP12 PE=1 SV=2	MATH domain
BnaA02T0380700WE	1.05064	0.00195473	1.35627	0.000160956	Flavone synthase OS=Petroselinum crispum GN=FNSI PE=1 SV=1	GO:0016491	2'-deoxymugineic-acid 2'-dioxygenase-like; K18054 2'-deoxymugineic-acid 2'-dioxygenase / mugineic-acid 3-dioxygenase [EC:1.14.11.24 1.14.11.25] (A)	Flavone synthase OS=Petroselinum crispum GN=FNSI PE=1 SV=1	non-haem dioxygenase in morphine synthesis N-terminal
BnaA02T0397000WE	1.3164	0.000147804	1.68334	2.52032e-05	SAL2 phosphatase OS=Arabidopsis thaliana GN=SAL2 PE=2 SV=1	GO:0046854	SAL2 phosphatase-like; K15422 3'(2'), 5'-bisphosphate nucleotidase / inositol polyphosphate 1-phosphatase [EC:3.1.3.7 3.1.3.57] (A)	SAL2 phosphatase OS=Arabidopsis thaliana GN=SAL2 PE=2 SV=1	Inositol monophosphatase family
BnaA03T0110700WE	0.818982	0.0107565	1.00272	0.00230964	Glucomannan 4-beta-mannosyltransferase 2 OS=Arabidopsis thaliana GN=CSLA2 PE=2 SV=1	--	glucomannan 4-beta-mannosyltransferase 2-like; K13680 beta-mannan synthase [EC:2.4.1.32] (A)	Glucomannan 4-beta-mannosyltransferase 2 OS=Arabidopsis thaliana GN=CSLA2 PE=2 SV=1	Glycosyltransferase like family 2
BnaA03T0280900WE	0.884426	1.30862e-06	2.09333	1.62089e-05	Glutathione S-transferase F3 OS=Arabidopsis thaliana GN=GSTF3 PE=2 SV=1	GO:0005515	glutathione S-transferase F3-like; K00799 glutathione S-transferase [EC:2.5.1.18] (A)	Glutathione S-transferase F3 OS=Arabidopsis thaliana GN=GSTF3 PE=2 SV=1	Glutathione S-transferase, C-terminal domain
BnaA03T0281000WE	2.30066	1.18519e-07	3.33915	1.7462e-05	Glutathione S-transferase F2 OS=Arabidopsis thaliana GN=GSTF2 PE=1 SV=3	GO:0005515	glutathione S-transferase F2; K00799 glutathione S-transferase [EC:2.5.1.18] (A)	Glutathione S-transferase F2 OS=Arabidopsis thaliana GN=GSTF2 PE=1 SV=3	Glutathione S-transferase, C-terminal domain
BnaA03T0479500WE	1.81911	1.34954e-05	1.04101	2.83033e-05	Probable aminotransferase TAT4 OS=Arabidopsis thaliana GN=At4g23590 PE=2 SV=1	GO:0009058	cystine lyase CORI3-like; K00815 tyrosine aminotransferase [EC:2.6.1.5] (A)	Probable aminotransferase TAT4 OS=Arabidopsis thaliana GN=At4g23590 PE=2 SV=1	Aminotransferase class I and II
BnaA04T0021200WE	0.680624	0.0265123	0.659242	0.0234188	Serine/threonine-protein kinase HT1 OS=Arabidopsis thaliana GN=HT1 PE=1 SV=1	GO:0004672	probable serine/threonine-protein kinase DDB_G0271682; K06272 integrin-linked kinase [EC:2.7.11.1] (A)	Serine/threonine-protein kinase HT1 OS=Arabidopsis thaliana GN=HT1 PE=1 SV=1	Ankyrin repeats (3 copies)
BnaA05T0320600WE	0.710782	0.0123305	0.775642	0.00146119	30S ribosomal protein S17 OS=Desulforudis audaxviator (strain MP104C) GN=rpsQ PE=3 SV=1	GO:0003735	30S ribosomal protein S17-like; K02961 small subunit ribosomal protein S17 (A)	30S ribosomal protein S17 OS=Desulforudis audaxviator (strain MP104C) GN=rpsQ PE=3 SV=1	Ribosomal protein S17
BnaA05T0343100WE	0.792044	0.0320435	1.23008	0.0075337	--	--	--	--	--
BnaA05T0386200WE	0.891025	0.00789343	1.24776	0.0134836	Superoxide dismutase [Mn] 1, mitochondrial OS=Arabidopsis thaliana GN=MSD1 PE=1 SV=2	GO:0004784	superoxide dismutase [Mn] 1, mitochondrial; K04564 superoxide dismutase, Fe-Mn family [EC:1.15.1.1] (A)	Superoxide dismutase [Mn] 1, mitochondrial OS=Arabidopsis thaliana GN=MSD1 PE=1 SV=2	Iron/manganese superoxide dismutases, alpha-hairpin domain
BnaA06T0017600WE	0.947137	9.19516e-05	0.775335	0.000184191	Beta-D-glucopyranosyl abscisate beta-glucosidase OS=Arabidopsis thaliana GN=BGLU18 PE=1 SV=2	GO:0004553	beta-D-glucopyranosyl abscisate beta-glucosidase-like; K15748 beta-D-glucopyranosyl abscisate beta-glucosidase [EC:3.2.1.175] (A)	Beta-D-glucopyranosyl abscisate beta-glucosidase OS=Arabidopsis thaliana GN=BGLU18 PE=1 SV=2	Glycosyl hydrolase family 1
BnaA06T0178000WE	0.91246	0.0144642	0.802422	0.0183577	Exosome complex exonuclease RRP46 homolog OS=Oryza sativa subsp. japonica GN=RRP46 PE=1 SV=2	--	exosome complex exonuclease RRP46 homolog; K12590 exosome complex component RRP46 (A)	Exosome complex exonuclease RRP46 homolog OS=Oryza sativa subsp. japonica GN=RRP46 PE=1 SV=2	3' exoribonuclease family, domain 1
BnaA06T0370900WE	0.705473	0.00558783	0.809611	0.0333647	Ent-kaurene oxidase, chloroplastic OS=Arabidopsis thaliana GN=KO PE=1 SV=2	GO:0005506	ent-kaurene oxidase, chloroplastic; K04122 ent-kaurene oxidase [EC:1.14.13.78] (A)	Ent-kaurene oxidase, chloroplastic OS=Arabidopsis thaliana GN=KO PE=1 SV=2	Cytochrome P450
BnaA06T0400500WE	1.05745	0.00492875	0.923431	0.000316617	Uncharacterized protein At1g04910 OS=Arabidopsis thaliana GN=At1g04910 PE=2 SV=1	--	uncharacterized LOC103446271; K13506 glycerol-3-phosphate O-acyltransferase 3/4 [EC:2.3.1.15] (A)	Uncharacterized protein At1g04910 OS=Arabidopsis thaliana GN=At1g04910 PE=2 SV=1	GDP-fucose protein O-fucosyltransferase
BnaA07T0098300WE	1.50758	0.000102973	1.20782	2.25987e-05	Alpha-glucosidase 2 OS=Arabidopsis thaliana GN=GCS2 PE=2 SV=1	GO:0004573	alpha-glucosidase 2-like; K01228 mannosyl-oligosaccharide glucosidase [EC:3.2.1.106] (A)	Alpha-glucosidase 2 OS=Arabidopsis thaliana GN=GCS2 PE=2 SV=1	Glycosyl hydrolase family 63 C-terminal domain
BnaA07T0134300WE	2.29408	0.042358	1.71753	0.0141433	Metal transporter Nramp4 OS=Arabidopsis thaliana GN=NRAMP4 PE=2 SV=1	GO:0005215	metal transporter Nramp4; K12347 natural resistance-associated macrophage protein (A)	Metal transporter Nramp4 OS=Arabidopsis thaliana GN=NRAMP4 PE=2 SV=1	Natural resistance-associated macrophage protein
BnaA08T0024900WE	0.616599	0.0312278	0.974407	0.000496394	7-dehydrocholesterol reductase OS=Arabidopsis thaliana GN=DWF5 PE=1 SV=1	GO:0016020	7-dehydrocholesterol reductase; K00213 7-dehydrocholesterol reductase [EC:1.3.1.21] (A)	7-dehydrocholesterol reductase OS=Arabidopsis thaliana GN=DWF5 PE=1 SV=1	Ergosterol biosynthesis ERG4/ERG24 family
BnaA08T0132700WE	1.01965	0.000111636	0.637776	0.0440262	50S ribosomal protein L28 OS=Magnetococcus marinus (strain ATCC BAA-1437 / JCM 17883 / MC-1) GN=rpmB PE=3 SV=1	GO:0003735	uncharacterized LOC106424198; K02902 large subunit ribosomal protein L28 (A)	50S ribosomal protein L28 OS=Magnetococcus marinus (strain ATCC BAA-1437 / JCM 17883 / MC-1) GN=rpmB PE=3 SV=1	Ribosomal L28 family
BnaA08T0298800WE	1.05499	0.000979265	0.627551	0.00695989	Basic 7S globulin OS=Glycine max GN=BG PE=1 SV=2	GO:0004190	--	Basic 7S globulin OS=Glycine max GN=BG PE=1 SV=2	Xylanase inhibitor N-terminal
BnaA09T0013100WE	0.73788	1.8789e-05	1.15957	2.56122e-05	Chitinase 10 OS=Oryza sativa subsp. japonica GN=Cht10 PE=2 SV=1	GO:0004568	Ch25; endochitinase CH25; K01183 chitinase [EC:3.2.1.14] (A)	Chitinase 10 OS=Oryza sativa subsp. japonica GN=Cht10 PE=2 SV=1	Chitinase class I
BnaA09T0020900WE	0.839801	0.00715226	1.50192	0.0156892	Oligoribonuclease OS=Arabidopsis thaliana GN=At2g26970 PE=2 SV=2	GO:0004527	oligoribonuclease; K13288 oligoribonuclease [EC:3.1.-.-] (A)	Oligoribonuclease OS=Arabidopsis thaliana GN=At2g26970 PE=2 SV=2	Exonuclease
BnaA09T0239200WE	0.866018	0.0210097	0.855443	0.00297968	Glycerophosphodiester phosphodiesterase GDPDL3 OS=Arabidopsis thaliana GN=GDPDL3 PE=1 SV=3	GO:0006071	POPTRDRAFT_753230; glycerophosphoryl diester phosphodiesterase family protein; K01126 glycerophosphoryl diester phosphodiesterase [EC:3.1.4.46] (A)	Glycerophosphodiester phosphodiesterase GDPDL3 OS=Arabidopsis thaliana GN=GDPDL3 PE=1 SV=3	Glycerophosphoryl diester phosphodiesterase family
BnaA09T0411400WE	0.669948	0.00898524	1.35201	0.00419361	Inactive tetrahydrocannabinolic acid synthase OS=Cannabis sativa PE=3 SV=1	GO:0003824	cysteine desulfurase, mitochondrial precursor; K04487 cysteine desulfurase [EC:2.8.1.7] (A)	Inactive tetrahydrocannabinolic acid synthase OS=Cannabis sativa PE=3 SV=1	Berberine and berberine like
BnaA10T0031900WE	0.830678	0.000817179	0.665827	0.0192675	NADH dehydrogenase [ubiquinone] complex I, assembly factor 7 homolog OS=Schizosaccharomyces pombe (strain 972 / ATCC 24843) GN=SPAC25A8.03c PE=3 SV=2	--	--	NADH dehydrogenase [ubiquinone] complex I, assembly factor 7 homolog OS=Schizosaccharomyces pombe (strain 972 / ATCC 24843) GN=SPAC25A8.03c PE=3 SV=2	Putative S-adenosyl-L-methionine-dependent methyltransferase
BnaA10T0198000WE	0.58805	0.00253252	1.13607	0.0355167	--	--	--	--	--
BnaC01T0021900WE	0.774195	0.0391689	0.704866	0.0337254	SWI/SNF complex subunit SWI3D OS=Arabidopsis thaliana GN=SWI3D PE=1 SV=3	GO:0003682	SWI/SNF complex subunit SWI3D; K11649 SWI/SNF related-matrix-associated actin-dependent regulator of chromatin subfamily C (A)	SWI/SNF complex subunit SWI3D OS=Arabidopsis thaliana GN=SWI3D PE=1 SV=3	Myb-like DNA-binding domain
BnaC01T0234500WE	1.11848	0.0316946	0.609751	0.0150456	Probable mitochondrial chaperone bcs1 OS=Schizosaccharomyces pombe (strain 972 / ATCC 24843) GN=SPAC644.07 PE=2 SV=1	GO:0000166	probable mitochondrial chaperone BCS1-B; K08900 mitochondrial chaperone BCS1 (A)	Probable mitochondrial chaperone bcs1 OS=Schizosaccharomyces pombe (strain 972 / ATCC 24843) GN=SPAC644.07 PE=2 SV=1	ATPase family associated with various cellular activities (AAA)
BnaC03T0109900WE	0.796488	0.000172036	1.14408	0.00119668	Basic endochitinase CHB4 OS=Brassica napus PE=1 SV=2	GO:0004568	basic endochitinase CHB4-like; K01183 chitinase [EC:3.2.1.14] (A)	Basic endochitinase CHB4 OS=Brassica napus PE=1 SV=2	Chitin recognition protein
BnaC03T0402900WE	0.739211	0.00487431	0.765368	0.0362113	--	--	--	--	--
BnaC05T0071400WE	1.94954	1.39871e-07	1.15087	0.000109386	Phytochrome A OS=Arabidopsis thaliana GN=PHYA PE=1 SV=2	GO:0000155	phytochrome A-like; K12120 phytochrome A (A)	Phytochrome A OS=Arabidopsis thaliana GN=PHYA PE=1 SV=2	His Kinase A (phospho-acceptor) domain
BnaC05T0107900WE	0.830324	0.0174586	0.971645	0.0124568	Probable serine/threonine-protein kinase drkD OS=Dictyostelium discoideum GN=drkD PE=2 SV=1	GO:0004672	serine/threonine-protein kinase HT1-like; K17535 serine/threonine-protein kinase TNNI3K [EC:2.7.11.1] (A)	Probable serine/threonine-protein kinase drkD OS=Dictyostelium discoideum GN=drkD PE=2 SV=1	Ankyrin repeats (3 copies)
BnaC05T0428400WE	0.585036	0.00758935	1.10751	0.0143364	Uroporphyrinogen decarboxylase 1, chloroplastic OS=Arabidopsis thaliana GN=HEME1 PE=2 SV=2	GO:0004853	uroporphyrinogen decarboxylase 1, chloroplastic-like; K01599 uroporphyrinogen decarboxylase [EC:4.1.1.37] (A)	Uroporphyrinogen decarboxylase 1, chloroplastic OS=Arabidopsis thaliana GN=HEME1 PE=2 SV=2	Uroporphyrinogen decarboxylase (URO-D)
BnaC06T0009500WE	0.754388	0.00600725	0.889803	0.000285238	Thioredoxin H5 OS=Arabidopsis thaliana GN=TRX5 PE=1 SV=1	GO:0006662	thioredoxin H5-like; K03671 thioredoxin 1 (A)	Thioredoxin H5 OS=Arabidopsis thaliana GN=TRX5 PE=1 SV=1	Thioredoxin
BnaC07T0466300WE	1.40565	0.00054673	0.673622	0.00177301	(R,S)-reticuline 7-O-methyltransferase OS=Papaver somniferum GN=PSOMT1 PE=1 SV=1	GO:0008171	trans-resveratrol di-O-methyltransferase; K13262 isoflavone-7-O-methyltransferase [EC:2.1.1.150] (A)	(R,S)-reticuline 7-O-methyltransferase OS=Papaver somniferum GN=PSOMT1 PE=1 SV=1	Dimerisation domain
BnaC08T0469300WE	3.76732	3.40166e-06	1.3593	3.63115e-05	Phytochrome A OS=Arabidopsis thaliana GN=PHYA PE=1 SV=2	GO:0000155	BN-PHYA-1; phytochrome A-like; K12120 phytochrome A (A)	Phytochrome A OS=Arabidopsis thaliana GN=PHYA PE=1 SV=2	His Kinase A (phospho-acceptor) domain
BnaC08T0469900WE	0.760958	0.00742246	1.95912	0.0248137	Tetraketide alpha-pyrone reductase 1 OS=Arabidopsis thaliana GN=TKPR1 PE=1 SV=1	GO:0003824	cinnamoyl-CoA reductase 1; K09753 cinnamoyl-CoA reductase [EC:1.2.1.44] (A)	Tetraketide alpha-pyrone reductase 1 OS=Arabidopsis thaliana GN=TKPR1 PE=1 SV=1	NAD dependent epimerase/dehydratase family
BnaC09T0032400WE	1.2486	6.36726e-05	0.973217	1.83905e-06	Probable mitochondrial chaperone BCS1-B OS=Dictyostelium discoideum GN=bcsl1b PE=3 SV=1	GO:0000166	26S protease regulatory subunit 6A-like; K08900 mitochondrial chaperone BCS1 (A)	Probable mitochondrial chaperone BCS1-B OS=Dictyostelium discoideum GN=bcsl1b PE=3 SV=1	ATPase family associated with various cellular activities (AAA)
Commonly decreased
BnaA01T0050100WE	-1.02452	0.0148789	-0.693014	0.034361	Protein SPIRAL1-like 5 OS=Arabidopsis thaliana GN=SP1L5 PE=2 SV=1	--	protein SPIRAL1-like 5; K18635 protein SPIRAL1 and related proteins (A)	Protein SPIRAL1-like 5 OS=Arabidopsis thaliana GN=SP1L5 PE=2 SV=1	--
BnaA01T0072600WE	-1.75245	0.0187211	-2.1729	0.0378999	Protochlorophyllide-dependent translocon component 52, chloroplastic OS=Arabidopsis thaliana GN=PTC52 PE=2 SV=1	GO:0010277	pheophorbide a oxygenase, chloroplastic; K13071 pheophorbide a oxygenase [EC:1.14.15.17] (A)	Protochlorophyllide-dependent translocon component 52, chloroplastic OS=Arabidopsis thaliana GN=PTC52 PE=2 SV=1	Rieske [2Fe-2S] domain
BnaA01T0241900WE	-1.34478	0.000414478	-0.728089	0.0471517	Probable non-specific lipid-transfer protein AKCS9 OS=Vigna unguiculata PE=2 SV=1	--	--	Probable non-specific lipid-transfer protein AKCS9 OS=Vigna unguiculata PE=2 SV=1	Probable lipid transfer
BnaA01T0301800WE	-0.64378	0.00309591	-1.0305	0.0402411	--	--	arginase 1, mitochondrial-like; K01476 arginase [EC:3.5.3.1] (A)	--	--
BnaA02T0083200WE	-0.599507	0.00173007	-0.690343	0.00849571	Mitochondrial pyruvate carrier 1 OS=Arabidopsis thaliana GN=MPC1 PE=3 SV=1	GO:0005743	putative upf0041 domain-containing protein; K11086 small nuclear ribonucleoprotein B and B' (A)	Mitochondrial pyruvate carrier 1 OS=Arabidopsis thaliana GN=MPC1 PE=3 SV=1	Uncharacterised protein family (UPF0041)
BnaA02T0109800WE	-0.596535	0.00752911	-0.782765	0.00519492	Probable NAD(P)H dehydrogenase (quinone) FQR1-like 3 OS=Arabidopsis thaliana GN=At5g58800 PE=2 SV=1	GO:0010181	probable NAD(P)H dehydrogenase (quinone) FQR1-like 3; K03809 NAD(P)H dehydrogenase (quinone) [EC:1.6.5.2] (A)	Probable NAD(P)H dehydrogenase (quinone) FQR1-like 3 OS=Arabidopsis thaliana GN=At5g58800 PE=2 SV=1	NADPH-dependent FMN reductase
BnaA02T0146100WE	-0.720472	9.30471e-05	-0.943521	0.000822268	Low-temperature-induced 65 kDa protein OS=Arabidopsis thaliana GN=LTI65 PE=2 SV=2	--	--	Low-temperature-induced 65 kDa protein OS=Arabidopsis thaliana GN=LTI65 PE=2 SV=2	--
BnaA02T0189600WE	-1.06443	0.00937874	-1.75681	0.011753	MLP-like protein 31 OS=Arabidopsis thaliana GN=MLP31 PE=2 SV=2	GO:0006952	--	MLP-like protein 31 OS=Arabidopsis thaliana GN=MLP31 PE=2 SV=2	Pathogenesis-related protein Bet v I family
BnaA02T0292500WE	-1.82862	8.83187e-05	-1.23378	0.00737363	Senescence-specific cysteine protease SAG12 OS=Arabidopsis thaliana GN=SAG12 PE=1 SV=1	GO:0006508	ervatamin-B; K01365 cathepsin L [EC:3.4.22.15] (A)	Senescence-specific cysteine protease SAG12 OS=Arabidopsis thaliana GN=SAG12 PE=1 SV=1	Cathepsin propeptide inhibitor domain (I29)
BnaA02T0359100WE	-0.680708	0.00129444	-0.711571	0.00228284	Uncharacterized protein At5g48480 OS=Arabidopsis thaliana GN=At5g48480 PE=1 SV=1	--	--	Uncharacterized protein At5g48480 OS=Arabidopsis thaliana GN=At5g48480 PE=1 SV=1	--
BnaA02T0361100WE	-0.796328	0.0216858	-1.75275	0.00385302	Probable pectate lyase 20 OS=Arabidopsis thaliana GN=At5g48900 PE=2 SV=1	--	probable pectate lyase 20; K01728 pectate lyase [EC:4.2.2.2] (A)	Probable pectate lyase 20 OS=Arabidopsis thaliana GN=At5g48900 PE=2 SV=1	Pectate lyase
BnaA02T0392700WE	-0.668218	0.0209402	-0.833913	0.0150635	Nucleobase-ascorbate transporter 6 OS=Arabidopsis thaliana GN=NAT6 PE=2 SV=2	GO:0005215	nucleobase-ascorbate transporter 6-like; K14611 solute carrier family 23 (nucleobase transporter), member 1/2 (A)	Nucleobase-ascorbate transporter 6 OS=Arabidopsis thaliana GN=NAT6 PE=2 SV=2	Permease family
BnaA03T0027700WE	-1.17705	0.00324398	-0.639015	0.0282335	Uncharacterized protein At5g05190 OS=Arabidopsis thaliana GN=Y-1 PE=1 SV=1	--	--	Uncharacterized protein At5g05190 OS=Arabidopsis thaliana GN=Y-1 PE=1 SV=1	Probable zinc-ribbon domain
BnaA03T0055600WE	-0.879956	0.0153453	-1.15464	0.000774988	Protein ENHANCED DISEASE RESISTANCE 2-like OS=Arabidopsis thaliana GN=EDR2L PE=2 SV=1	--	--	Protein ENHANCED DISEASE RESISTANCE 2-like OS=Arabidopsis thaliana GN=EDR2L PE=2 SV=1	Protein of unknown function (DUF1336)
BnaA03T0075800WE	-1.19448	0.0020801	-0.945091	0.000173663	--	--	--	--	Protein of unknown function (DUF642)
BnaA03T0127100WE	-1.78844	0.00756959	-1.80404	0.0242067	F-BAR domain only protein 1 OS=Homo sapiens GN=FCHO1 PE=1 SV=2	--	FCHO1; FCH domain only 1; K20042 F-BAR domain only protein (A)	F-BAR domain only protein 1 OS=Homo sapiens GN=FCHO1 PE=1 SV=2	--
BnaA03T0244700WE	-1.85856	0.00364533	-0.967506	0.0434688	Glucan endo-1,3-beta-glucosidase 14 OS=Arabidopsis thaliana GN=At2g27500 PE=1 SV=2	GO:0004553	hypothetical protein; K19891 glucan endo-1,3-beta-glucosidase 1/2/3 [EC:3.2.1.39] (A)	Glucan endo-1,3-beta-glucosidase 14 OS=Arabidopsis thaliana GN=At2g27500 PE=1 SV=2	Glycosyl hydrolases family 17
BnaA03T0254600WE	-0.761323	0.000834536	-1.73421	0.0498034	Serine/threonine-protein kinase HT1 OS=Arabidopsis thaliana GN=HT1 PE=1 SV=1	GO:0004672	serine/threonine-protein kinase HT1-like; K17535 serine/threonine-protein kinase TNNI3K [EC:2.7.11.1] (A)	Serine/threonine-protein kinase HT1 OS=Arabidopsis thaliana GN=HT1 PE=1 SV=1	Protein tyrosine kinase
BnaA03T0397600WE	-1.01279	0.000198987	-0.691729	0.0149647	WRKY transcription factor 1 OS=Arabidopsis thaliana GN=WRKY1 PE=1 SV=1	GO:0003700	WRKY transcription factor 1; K18834 WRKY transcription factor 1 (A)	WRKY transcription factor 1 OS=Arabidopsis thaliana GN=WRKY1 PE=1 SV=1	WRKY DNA -binding domain
BnaA03T0400300WE	-0.859402	0.00383716	-0.956472	0.0109601	12-oxophytodienoate reductase 3 OS=Arabidopsis thaliana GN=OPR3 PE=1 SV=2	GO:0010181	12-oxophytodienoate reductase 3-like; K05894 12-oxophytodienoic acid reductase [EC:1.3.1.42] (A)	12-oxophytodienoate reductase 3 OS=Arabidopsis thaliana GN=OPR3 PE=1 SV=2	NADH:flavin oxidoreductase / NADH oxidase family
BnaA03T0556300WE	-1.05505	0.00068367	-1.04424	0.0381874	54S ribosomal protein L19, mitochondrial OS=Schizosaccharomyces pombe (strain 972 / ATCC 24843) GN=mrpl19 PE=3 SV=1	GO:0003735	54S ribosomal protein L19, mitochondrial-like; K02867 large subunit ribosomal protein L11 (A)	54S ribosomal protein L19, mitochondrial OS=Schizosaccharomyces pombe (strain 972 / ATCC 24843) GN=mrpl19 PE=3 SV=1	Ribosomal protein L11, N-terminal domain
BnaA04T0050000WE	-0.58442	0.00217267	-1.11246	0.0215128	Histone H2B.4 OS=Arabidopsis thaliana GN=At2g37470 PE=1 SV=3	GO:0000786	histone H2B.8-like; K11252 histone H2B (A)	Histone H2B.4 OS=Arabidopsis thaliana GN=At2g37470 PE=1 SV=3	Core histone H2A/H2B/H3/H4
BnaA04T0050300WE	-3.80642	0.0132049	-0.65427	0.0409455	Ras-related protein RABE1a OS=Arabidopsis thaliana GN=RABE1A PE=1 SV=1	GO:0003924	ras-related protein RABE1a; K07901 Ras-related protein Rab-8A (A)	Ras-related protein RABE1a OS=Arabidopsis thaliana GN=RABE1A PE=1 SV=1	Ras family
BnaA04T0078500WE	-1.36851	0.000956208	-2.31909	0.041891	NADH dehydrogenase [ubiquinone] iron-sulfur protein 3 OS=Arabidopsis thaliana GN=NAD9 PE=2 SV=2	GO:0008137	hypothetical protein; K03936 NADH dehydrogenase (ubiquinone) Fe-S protein 3 [EC:1.6.5.3 1.6.99.3] (A)	NADH dehydrogenase [ubiquinone] iron-sulfur protein 3 OS=Arabidopsis thaliana GN=NAD9 PE=2 SV=2	Respiratory-chain NADH dehydrogenase, 30 Kd subunit
BnaA04T0087500WE	-0.58919	0.00544366	-0.79528	0.0302171	MATH domain and coiled-coil domain-containing protein At3g58210 OS=Arabidopsis thaliana GN=At3g58210 PE=3 SV=1	GO:0005515	hypothetical protein; K10523 speckle-type POZ protein (A)	MATH domain and coiled-coil domain-containing protein At3g58210 OS=Arabidopsis thaliana GN=At3g58210 PE=3 SV=1	MATH domain
BnaA04T0151600WE	-0.959603	0.00535167	-0.679532	0.0395064	Uncharacterized protein At2g24330 OS=Arabidopsis thaliana GN=At2g24330 PE=2 SV=1	--	--	Uncharacterized protein At2g24330 OS=Arabidopsis thaliana GN=At2g24330 PE=2 SV=1	Predicted integral membrane zinc-ribbon metal-binding protein
BnaA04T0174800WE	-0.88184	5.76156e-05	-0.661236	3.10332e-05	Histone H2B.3 OS=Arabidopsis thaliana GN=At2g28720 PE=1 SV=3	GO:0000786	histone H2B.3-like; K11252 histone H2B (A)	Histone H2B.3 OS=Arabidopsis thaliana GN=At2g28720 PE=1 SV=3	Core histone H2A/H2B/H3/H4
BnaA04T0253300WE	-0.581019	0.00560498	-0.609921	0.01911	--	--	DEAD-box ATP-dependent RNA helicase 7-like; K16911 ATP-dependent RNA helicase DDX21 [EC:3.6.4.13] (A)	--	Embryo-specific protein 3, (ATS3)
BnaA05T0035300WE	-0.6937	0.00557908	-1.09586	0.0118433	Uncharacterized protein At1g04910 OS=Arabidopsis thaliana GN=At1g04910 PE=2 SV=1	--	uncharacterized LOC103446271; K13506 glycerol-3-phosphate O-acyltransferase 3/4 [EC:2.3.1.15] (A)	Uncharacterized protein At1g04910 OS=Arabidopsis thaliana GN=At1g04910 PE=2 SV=1	GDP-fucose protein O-fucosyltransferase
BnaA05T0037800WE	-0.740703	0.0334442	-1.20971	0.0164665	Uclacyanin-2 OS=Arabidopsis thaliana GN=At2g44790 PE=1 SV=1	GO:0005507	MACF1; microtubule-actin cross-linking factor 1, isoforms 1/2/3/5; K19827 microtuble-actin crosslinking factor 1 (A)	Uclacyanin-2 OS=Arabidopsis thaliana GN=At2g44790 PE=1 SV=1	Plastocyanin-like domain
BnaA05T0138800WE	-1.27072	5.92197e-06	-0.752248	0.00370612	17.6 kDa class I heat shock protein 2 OS=Arabidopsis thaliana GN=HSP17.6B PE=2 SV=1	--	17.6 kDa class I heat shock protein 2-like; K13993 HSP20 family protein (A)	17.6 kDa class I heat shock protein 2 OS=Arabidopsis thaliana GN=HSP17.6B PE=2 SV=1	Hsp20/alpha crystallin family
BnaA05T0167600WE	-0.618806	0.00530811	-0.799431	0.00173938	Probable LRR receptor-like serine/threonine-protein kinase At1g51860 OS=Arabidopsis thaliana GN=At1g51860 PE=2 SV=2	GO:0004672	hypothetical protein; K16224 senescence-induced receptor-like serine/threonine-protein kinase (A)	Probable LRR receptor-like serine/threonine-protein kinase At1g51860 OS=Arabidopsis thaliana GN=At1g51860 PE=2 SV=2	Leucine rich repeat
BnaA05T0402500WE	-1.43131	0.0277994	-0.848721	0.0360924	Probable inactive receptor kinase At3g08680 OS=Arabidopsis thaliana GN=At3g08680 PE=1 SV=1	GO:0004672	probably inactive receptor-like protein kinase At5g41680; K04730 interleukin-1 receptor-associated kinase 1 [EC:2.7.11.1] (A)	Probable inactive receptor kinase At3g08680 OS=Arabidopsis thaliana GN=At3g08680 PE=1 SV=1	Leucine rich repeat N-terminal domain
BnaA05T0428900WE	-1.40205	0.0109674	-1.92448	0.00622784	WD repeat-containing protein 48 OS=Gallus gallus GN=WDR48 PE=2 SV=1	GO:0005515	WD repeat-containing protein 48-like; K15361 WD repeat-containing protein 48 (A)	WD repeat-containing protein 48 OS=Gallus gallus GN=WDR48 PE=2 SV=1	WD domain, G-beta repeat
BnaA06T0028100WE	-1.44748	0.000293332	-0.840493	0.0247243	Scarecrow-like protein 5 OS=Arabidopsis thaliana GN=SCL5 PE=2 SV=1	--	hypothetical protein; K14494 DELLA protein (A)	Scarecrow-like protein 5 OS=Arabidopsis thaliana GN=SCL5 PE=2 SV=1	GRAS domain family
BnaA06T0083100WE	-0.58594	1.15399e-05	-0.73891	0.000152772	--	--	--	--	--
BnaA06T0329200WE	-0.60291	0.0415082	-1.42191	0.0189584	Early nodulin-like protein 3 OS=Arabidopsis thaliana GN=At5g25090 PE=1 SV=2	GO:0005507	--	Early nodulin-like protein 3 OS=Arabidopsis thaliana GN=At5g25090 PE=1 SV=2	Plastocyanin-like domain
BnaA06T0434500WE	-1.759	0.0028726	-0.68655	0.0206918	Defensin-like protein 2 OS=Arabidopsis thaliana GN=PDF2.2 PE=2 SV=1	GO:0006952	--	Defensin-like protein 2 OS=Arabidopsis thaliana GN=PDF2.2 PE=2 SV=1	Gamma-thionin family
BnaA07T0126200WE	-1.07144	4.18191e-06	-0.677356	0.00496374	Dehydrin ERD10 OS=Arabidopsis thaliana GN=ERD10 PE=1 SV=1	GO:0006950	--	Dehydrin ERD10 OS=Arabidopsis thaliana GN=ERD10 PE=1 SV=1	Dehydrin
BnaA07T0218300WE	-0.7521	0.0337414	-0.783683	0.0103272	--	--	--	--	Protein of unknown function (DUF642)
BnaA07T0226100WE	-0.655686	0.017247	-1.43517	3.93843e-05	Epidermis-specific secreted glycoprotein EP1 OS=Daucus carota GN=EP1 PE=1 SV=1	--	hypothetical protein; K14962 COMPASS component SWD2 (A)	Epidermis-specific secreted glycoprotein EP1 OS=Daucus carota GN=EP1 PE=1 SV=1	D-mannose binding lectin
BnaA07T0275200WE	-0.599785	0.00816048	-0.952137	0.003465	REF/SRPP-like protein At1g67360 OS=Arabidopsis thaliana GN=At1g67360 PE=2 SV=1	--	CTD small phosphatase-like protein 2; K17616 CTD small phosphatase-like protein 2 [EC:3.1.3.-] (A)	REF/SRPP-like protein At1g67360 OS=Arabidopsis thaliana GN=At1g67360 PE=2 SV=1	Rubber elongation factor protein (REF)
BnaA07T0341000WE	-0.617824	4.54667e-05	-0.596786	0.00030797	Chaperone protein ClpB1 OS=Arabidopsis thaliana GN=CLPB1 PE=1 SV=2	GO:0000166	chaperone protein ClpB1; K03695 ATP-dependent Clp protease ATP-binding subunit ClpB (A)	Chaperone protein ClpB1 OS=Arabidopsis thaliana GN=CLPB1 PE=1 SV=2	Clp amino terminal domain, pathogenicity island component
BnaA08T0011200WE	-0.672241	0.0032785	-1.08591	0.00177872	17.4 kDa class III heat shock protein OS=Arabidopsis thaliana GN=HSP17.4B PE=2 SV=1	--	17.4 kDa class III heat shock protein-like; K13993 HSP20 family protein (A)	17.4 kDa class III heat shock protein OS=Arabidopsis thaliana GN=HSP17.4B PE=2 SV=1	Hsp20/alpha crystallin family
BnaA08T0275600WE	-0.639276	0.000438967	-0.785233	3.12018e-05	Elicitor-responsive protein 1 OS=Oryza sativa subsp. japonica GN=ERG1 PE=2 SV=1	GO:0005515	ANXA7; annexin A7; K17095 annexin A7/11 (A)	Elicitor-responsive protein 1 OS=Oryza sativa subsp. japonica GN=ERG1 PE=2 SV=1	C2 domain
BnaA08T0289900WE	-0.833151	0.000456877	-0.585317	0.0131294	Probable uridine nucleosidase 2 OS=Arabidopsis thaliana GN=URH2 PE=2 SV=1	--	probable uridine nucleosidase 2-like; K01240 uridine nucleosidase [EC:3.2.2.3] (A)	Probable uridine nucleosidase 2 OS=Arabidopsis thaliana GN=URH2 PE=2 SV=1	Inosine-uridine preferring nucleoside hydrolase
BnaA09T0092400WE	-0.629565	0.0338509	-1.0205	0.00228338	--	--	uncharacterized LOC101302782; K11341 YEATS domain-containing protein 4 (A)	--	--
BnaA09T0169400WE	-0.731154	0.00250686	-0.676914	0.0052296	--	--	--	--	Protein of unknown function, DUF538
BnaA09T0452000WE	-1.11663	0.0211933	-1.65098	0.0435139	Cytochrome c-type biogenesis protein CcmE OS=Aromatoleum aromaticum (strain EbN1) GN=ccmE PE=3 SV=1	GO:0005886	--	Cytochrome c-type biogenesis protein CcmE OS=Aromatoleum aromaticum (strain EbN1) GN=ccmE PE=3 SV=1	CcmE
BnaA10T0002900WE	-1.53726	0.00028525	-1.05356	0.0204561	(+)-neomenthol dehydrogenase OS=Arabidopsis thaliana GN=SDR1 PE=1 SV=1	GO:0008152	(+)-neomenthol dehydrogenase; K15095 (+)-neomenthol dehydrogenase [EC:1.1.1.208] (A)	(+)-neomenthol dehydrogenase OS=Arabidopsis thaliana GN=SDR1 PE=1 SV=1	short chain dehydrogenase
BnaA10T0012800WE	-0.879365	0.00927567	-1.60111	1.34138e-07	Gibberellin 2-beta-dioxygenase 6 OS=Arabidopsis thaliana GN=GA2OX6 PE=2 SV=1	GO:0016491	gibberellin 2-beta-dioxygenase 6; K04125 gibberellin 2-oxidase [EC:1.14.11.13] (A)	Gibberellin 2-beta-dioxygenase 6 OS=Arabidopsis thaliana GN=GA2OX6 PE=2 SV=1	non-haem dioxygenase in morphine synthesis N-terminal
BnaA10T0269400WE	-2.6988	0.00290573	-0.726495	0.0371081	Trihelix transcription factor ASIL2 OS=Arabidopsis thaliana GN=ASIL2 PE=2 SV=1	--	uridylate kinase-like; K09903 uridylate kinase [EC:2.7.4.22] (A)	Trihelix transcription factor ASIL2 OS=Arabidopsis thaliana GN=ASIL2 PE=2 SV=1	Myb/SANT-like DNA-binding domain
BnaC01T0037900WE	-0.884209	0.00314485	-0.811327	0.000242682	Carotenoid cleavage dioxygenase 8, chloroplastic OS=Arabidopsis thaliana GN=CCD8 PE=1 SV=1	--	carotenoid cleavage dioxygenase 8, chloroplastic; K17913 carlactone synthase / all-trans-10'-apo-beta-carotenal 13,14-cleaving dioxygenase [EC:1.13.11.69 1.13.11.70] (A)	Carotenoid cleavage dioxygenase 8, chloroplastic OS=Arabidopsis thaliana GN=CCD8 PE=1 SV=1	Retinal pigment epithelial membrane protein
BnaC02T0252500WE	-0.581784	0.0022571	-1.2039	0.000645369	Patellin-1 OS=Arabidopsis thaliana GN=PATL1 PE=1 SV=2	GO:0006810	hypothetical protein; K19996 phosphatidylinositol transfer protein SFH5 (A)	Patellin-1 OS=Arabidopsis thaliana GN=PATL1 PE=1 SV=2	CRAL/TRIO, N-terminal domain
BnaC03T0143300WE	-1.30194	0.00271	-1.83685	0.0231394	Aquaporin TIP1-1 OS=Arabidopsis thaliana GN=TIP1-1 PE=1 SV=1	GO:0005215	aquaporin TIP1-1; K09873 aquaporin TIP (A)	Aquaporin TIP1-1 OS=Arabidopsis thaliana GN=TIP1-1 PE=1 SV=1	Major intrinsic protein
BnaC03T0574800WE	-0.705677	0.00146748	-0.753491	0.00328494	CSC1-like protein ERD4 OS=Brassica juncea GN=ERD4 PE=3 SV=2	GO:0016020	uncharacterized LOC105650086; K15601 lysine-specific demethylase 3 [EC:1.14.11.-] (A)	CSC1-like protein ERD4 OS=Brassica juncea GN=ERD4 PE=3 SV=2	Cytosolic domain of 10TM putative phosphate transporter
BnaC03T0578900WE	-1.28027	0.0294839	-0.692276	0.0264957	E3 ubiquitin-protein ligase UPL3 OS=Arabidopsis thaliana GN=UPL3 PE=1 SV=1	GO:0004842	E3 ubiquitin-protein ligase UPL3-like; K10590 E3 ubiquitin-protein ligase TRIP12 [EC:2.3.2.26] (A)	E3 ubiquitin-protein ligase UPL3 OS=Arabidopsis thaliana GN=UPL3 PE=1 SV=1	HECT-domain (ubiquitin-transferase)
BnaC03T0680800WE	-0.994636	0.000310179	-0.990337	0.00461091	--	--	--	--	Stress responsive A/B Barrel Domain
BnaC04T0028400WE	-0.872688	0.000199609	-1.09447	0.00604249	--	--	--	--	Protein of unknown function (DUF642)
BnaC04T0165800WE	-0.808088	0.000787478	-0.654964	0.00648204	--	--	--	--	--
BnaC04T0178800WE	-1.2889	8.30881e-06	-1.31173	0.00885679	17.6 kDa class I heat shock protein 2 OS=Arabidopsis thaliana GN=HSP17.6B PE=2 SV=1	--	17.6 kDa class I heat shock protein 2; K13993 HSP20 family protein (A)	17.6 kDa class I heat shock protein 2 OS=Arabidopsis thaliana GN=HSP17.6B PE=2 SV=1	Hsp20/alpha crystallin family
BnaC04T0294400WE	-1.30763	0.0207087	-0.615117	0.000512217	Protein STRICTOSIDINE SYNTHASE-LIKE 8 OS=Arabidopsis thaliana GN=SSL8 PE=2 SV=1	GO:0009058	SS2; strictosidine synthase 2; K01757 strictosidine synthase [EC:4.3.3.2] (A)	Protein STRICTOSIDINE SYNTHASE-LIKE 8 OS=Arabidopsis thaliana GN=SSL8 PE=2 SV=1	Strictosidine synthase
BnaC04T0490300WE	-1.11734	0.000990515	-0.896768	0.0222322	PTI1-like tyrosine-protein kinase 2 OS=Arabidopsis thaliana GN=PTI12 PE=1 SV=1	GO:0004672	PTI1-like tyrosine-protein kinase 2; K13436 pto-interacting protein 1 [EC:2.7.11.1] (A)	PTI1-like tyrosine-protein kinase 2 OS=Arabidopsis thaliana GN=PTI12 PE=1 SV=1	Protein tyrosine kinase
BnaC05T0014400WE	-0.707651	0.000178009	-0.698648	0.044186	Importin subunit alpha-6 OS=Arabidopsis thaliana GN=IMPA6 PE=2 SV=1	GO:0005515	hypothetical protein; K15043 importin subunit alpha-2 (A)	Importin subunit alpha-6 OS=Arabidopsis thaliana GN=IMPA6 PE=2 SV=1	Importin beta binding domain
BnaC05T0413800WE	-0.599927	0.000319583	-0.799879	9.98599e-05	Nitrile-specifier protein 1 OS=Arabidopsis thaliana GN=NSP1 PE=2 SV=2	GO:0005515	host cell factor 2-like; K14966 host cell factor (A)	Nitrile-specifier protein 1 OS=Arabidopsis thaliana GN=NSP1 PE=2 SV=2	Jacalin-like lectin domain
BnaC06T0401100WE	-0.666809	0.00669944	-1.11158	0.000109117	Probable choline kinase 1 OS=Arabidopsis thaliana GN=CK1 PE=2 SV=1	GO:0016301	probable choline kinase 1; K14156 choline/ethanolamine kinase [EC:2.7.1.32 2.7.1.82] (A)	Probable choline kinase 1 OS=Arabidopsis thaliana GN=CK1 PE=2 SV=1	Choline/ethanolamine kinase
BnaC07T0227700WE	-0.810828	0.00477347	-1.30094	0.00344247	Epithiospecifier protein OS=Arabidopsis thaliana GN=ESP PE=1 SV=2	GO:0005515	Met-10+ like family protein / kelch repeat-containing protein isoform 3; K15450 tRNA wybutosine-synthesizing protein 3 [EC:2.1.1.282] (A)	Epithiospecifier protein OS=Arabidopsis thaliana GN=ESP PE=1 SV=2	Kelch motif
BnaC07T0323300WE	-1.60448	0.00059763	-1.41173	0.0328706	Putative G3BP-like protein OS=Schizosaccharomyces pombe (strain 972 / ATCC 24843) GN=nxt3 PE=1 SV=1	GO:0003676	ras GTPase-activating protein-binding protein 1-like; K17265 Ras GTPase-activating protein-binding protein 1 [EC:3.6.4.12 3.6.4.13] (A)	Putative G3BP-like protein OS=Schizosaccharomyces pombe (strain 972 / ATCC 24843) GN=nxt3 PE=1 SV=1	RNA recognition motif. (a.k.a. RRM, RBD, or RNP domain)
BnaC07T0438300WE	-0.872443	2.40434e-05	-0.85927	0.000208785	Xyloglucan endotransglucosylase/hydrolase protein 24 OS=Arabidopsis thaliana GN=XTH24 PE=1 SV=2	GO:0004553	xyloglucan endotransglucosylase/hydrolase protein 24-like; K08235 xyloglucan:xyloglucosyl transferase [EC:2.4.1.207] (A)	Xyloglucan endotransglucosylase/hydrolase protein 24 OS=Arabidopsis thaliana GN=XTH24 PE=1 SV=2	Xyloglucan endo-transglycosylase (XET) C-terminus
BnaC08T0145900WE	-1.1902	0.00141496	-1.4943	0.0256583	Probable elongation factor 1-gamma 1 OS=Arabidopsis thaliana GN=At1g09640 PE=2 SV=1	GO:0003746	probable elongation factor 1-gamma 1; K03233 elongation factor 1-gamma (A)	Probable elongation factor 1-gamma 1 OS=Arabidopsis thaliana GN=At1g09640 PE=2 SV=1	Glutathione S-transferase, C-terminal domain
BnaC08T0360000WE	-1.59194	0.00390193	-0.938479	0.00320391	Probable polygalacturonase OS=Vitis vinifera GN=GSVIVT00026920001 PE=1 SV=1	GO:0004650	hypothetical protein; K00784 ribonuclease Z [EC:3.1.26.11] (A)	Probable polygalacturonase OS=Vitis vinifera GN=GSVIVT00026920001 PE=1 SV=1	Glycosyl hydrolases family 28
BnaC08T0430300WE	-0.739725	0.0483067	-0.678146	0.0360552	Pyrophosphate-energized vacuolar membrane proton pump 1 OS=Arabidopsis thaliana GN=AVP1 PE=1 SV=1	GO:0004427	pyrophosphate-energized vacuolar membrane proton pump-like; K01507 inorganic pyrophosphatase [EC:3.6.1.1] (A)	Pyrophosphate-energized vacuolar membrane proton pump 1 OS=Arabidopsis thaliana GN=AVP1 PE=1 SV=1	Prephenate dehydrogenase
BnaC08T0458300WE	-0.75637	0.00283571	-0.863117	0.045069	Glucose-6-phosphate/phosphate translocator 2, chloroplastic OS=Arabidopsis thaliana GN=GPT2 PE=2 SV=2	GO:0016020	glucose-6-phosphate/phosphate translocator 2, chloroplastic-like; K15283 solute carrier family 35, member E1 (A)	Glucose-6-phosphate/phosphate translocator 2, chloroplastic OS=Arabidopsis thaliana GN=GPT2 PE=2 SV=2	EamA-like transporter family
BnaC09T0147100WE	-3.46128	0.00242112	-1.62002	0.0481819	--	--	laccase-11-like; K05909 laccase [EC:1.10.3.2] (A)	--	--
BnaC09T0548700WE	-1.7014	4.2157e-05	-1.26815	0.0198333	--	--	--	--	--
Contrasting pattern
BnaA01T0006800WE	0.776737	0.01927	-0.699788	0.00102998	Ethylene-responsive transcription factor 1A OS=Arabidopsis thaliana GN=ERF1A PE=1 SV=2	GO:0003700	ethylene-responsive transcription factor 1A-like; K09286 EREBP-like factor (A)	Ethylene-responsive transcription factor 1A OS=Arabidopsis thaliana GN=ERF1A PE=1 SV=2	AP2 domain
BnaA01T0071800WE	0.807644	0.0200417	-0.800474	0.0107986	Pre-mRNA cleavage factor Im 25 kDa subunit 2 OS=Arabidopsis thaliana GN=CFIS2 PE=1 SV=1	GO:0003729	cleavage and polyadenylation specificity factor subunit 5-like; K14397 cleavage and polyadenylation specificity factor subunit 5 (A)	Pre-mRNA cleavage factor Im 25 kDa subunit 2 OS=Arabidopsis thaliana GN=CFIS2 PE=1 SV=1	Nucleotide hydrolase
BnaA01T0226000WE	0.810078	0.0040141	-1.00317	0.0378442	NAD(H) kinase 1 OS=Arabidopsis thaliana GN=NADK1 PE=1 SV=2	GO:0003951	NAD(H) kinase 1-like; K00858 NAD+ kinase [EC:2.7.1.23] (A)	NAD(H) kinase 1 OS=Arabidopsis thaliana GN=NADK1 PE=1 SV=2	ATP-NAD kinase
BnaA01T0296000WE	0.986441	1.39183e-06	-1.05313	0.00183723	Probable calcium-binding protein CML49 OS=Arabidopsis thaliana GN=CML49 PE=2 SV=1	GO:0005509	probable calcium-binding protein CML49; K13448 calcium-binding protein CML (A)	Probable calcium-binding protein CML49 OS=Arabidopsis thaliana GN=CML49 PE=2 SV=1	EF hand
BnaA02T0009800WE	0.855591	0.0370625	-0.786756	0.00414991	Lipid phosphate phosphatase gamma, chloroplastic OS=Arabidopsis thaliana GN=LPPG PE=1 SV=1	GO:0003824	lipid phosphate phosphatase gamma, chloroplastic; K07252 dolichyldiphosphatase [EC:3.6.1.43] (A)	Lipid phosphate phosphatase gamma, chloroplastic OS=Arabidopsis thaliana GN=LPPG PE=1 SV=1	PAP2 superfamily
BnaA02T0171500WE	0.581068	0.0241634	-2.04907	0.0326418	Reticulon-like protein B14 OS=Arabidopsis thaliana GN=RTNLB14 PE=2 SV=2	--	hypothetical protein; K00861 riboflavin kinase [EC:2.7.1.26] (A)	Reticulon-like protein B14 OS=Arabidopsis thaliana GN=RTNLB14 PE=2 SV=2	Reticulon
BnaA03T0086300WE	1.12367	0.0140855	-0.93017	0.00999708	--	--	--	--	--
BnaA03T0338500WE	1.00141	0.00664295	-0.673337	0.0154032	Transcription factor TGA6 OS=Arabidopsis thaliana GN=TGA6 PE=1 SV=2	GO:0003700	transcription factor TGA6-like; K14431 transcription factor TGA (A)	Transcription factor TGA6 OS=Arabidopsis thaliana GN=TGA6 PE=1 SV=2	bZIP transcription factor
BnaA03T0495200WE	0.706864	0.000198032	-0.758213	7.50346e-05	Peroxidase 44 OS=Arabidopsis thaliana GN=PER44 PE=2 SV=1	GO:0004601	peroxidase 44-like; K00430 peroxidase [EC:1.11.1.7] (A)	Peroxidase 44 OS=Arabidopsis thaliana GN=PER44 PE=2 SV=1	Peroxidase
BnaA04T0138000WE	0.821185	0.00878636	-1.07936	0.00343097	Peroxidase 17 OS=Arabidopsis thaliana GN=PER17 PE=2 SV=1	GO:0004601	peroxidase 17; K00430 peroxidase [EC:1.11.1.7] (A)	Peroxidase 17 OS=Arabidopsis thaliana GN=PER17 PE=2 SV=1	Peroxidase
BnaA04T0211000WE	1.62241	0.00330874	-0.667758	0.0477067	--	--	--	--	--
BnaA04T0244300WE	1.05578	3.07949e-05	-1.11249	0.00278334	Caffeoylshikimate esterase OS=Arabidopsis thaliana GN=CSE PE=1 SV=1	--	caffeoylshikimate esterase-like; K01054 acylglycerol lipase [EC:3.1.1.23] (A)	Caffeoylshikimate esterase OS=Arabidopsis thaliana GN=CSE PE=1 SV=1	Serine aminopeptidase, S33
BnaA06T0041500WE	2.3608	0.0309908	-0.84501	0.00970879	YTH domain-containing family protein 1 OS=Homo sapiens GN=YTHDF1 PE=1 SV=1	--	uncharacterized LOC103940756; K20102 YTH domain-containing family protein (A)	YTH domain-containing family protein 1 OS=Homo sapiens GN=YTHDF1 PE=1 SV=1	YT521-B-like domain
BnaA06T0296600WE	2.50947	0.000402049	-0.67327	0.0171718	Actin-related protein 2/3 complex subunit 5A OS=Arabidopsis thaliana GN=ARPC5A PE=1 SV=2	GO:0005856	actin-related protein 2/3 complex subunit 5A; K05754 actin related protein 2/3 complex, subunit 5 (A)	Actin-related protein 2/3 complex subunit 5A OS=Arabidopsis thaliana GN=ARPC5A PE=1 SV=2	ARP2/3 complex 16 kDa subunit (p16-Arc)
BnaA07T0142500WE	1.29436	0.0430125	-2.74123	0.0168127	GTPase Era OS=Geobacter metallireducens (strain GS-15 / ATCC 53774 / DSM 7210) GN=era PE=3 SV=1	GO:0003723	GTPase Era; K03595 GTPase (A)	GTPase Era OS=Geobacter metallireducens (strain GS-15 / ATCC 53774 / DSM 7210) GN=era PE=3 SV=1	KH domain
BnaA07T0291900WE	0.583343	0.000392527	-0.690916	0.000105028	Probable S-adenosylmethionine-dependent methyltransferase At5g38100 OS=Arabidopsis thaliana GN=At5g38100 PE=2 SV=1	GO:0008168	POPTRDRAFT_573689; hypothetical protein; K18848 indole-3-acetate O-methyltransferase [EC:2.1.1.278] (A)	Probable S-adenosylmethionine-dependent methyltransferase At5g38100 OS=Arabidopsis thaliana GN=At5g38100 PE=2 SV=1	SAM dependent carboxyl methyltransferase
BnaA09T0149900WE	1.66211	0.00513637	-1.44809	0.00307397	MLO-like protein 6 OS=Arabidopsis thaliana GN=MLO6 PE=2 SV=2	GO:0006952	MLO-like protein 6; K08472 mlo protein (A)	MLO-like protein 6 OS=Arabidopsis thaliana GN=MLO6 PE=2 SV=2	Mlo family
BnaA09T0350200WE	0.836614	0.00201429	-0.588905	0.0150577	14-3-3-like protein GF14 phi OS=Arabidopsis thaliana GN=GRF4 PE=1 SV=2	GO:0019904	14-3-3-like protein GF14 phi; K06630 14-3-3 protein epsilon (A)	14-3-3-like protein GF14 phi OS=Arabidopsis thaliana GN=GRF4 PE=1 SV=2	14-3-3 protein
BnaC01T0249600WE	1.10984	0.0302178	-0.665758	0.0252732	Cytochrome b OS=Arabidopsis thaliana GN=MT-CYB PE=2 SV=2	GO:0009055	hypothetical protein; K00412 ubiquinol-cytochrome c reductase cytochrome b subunit (A)	Cytochrome b OS=Arabidopsis thaliana GN=MT-CYB PE=2 SV=2	Cytochrome b(C-terminal)/b6/petD
BnaC04T0543100WE	0.586946	0.0110456	-0.941129	0.00144084	Glucose-induced degradation protein 4 homolog OS=Mus musculus GN=Gid4 PE=2 SV=1	--	--	Glucose-induced degradation protein 4 homolog OS=Mus musculus GN=Gid4 PE=2 SV=1	Vacuolar import and degradation protein
BnaC06T0348200WE	0.587897	0.0199933	-0.811645	0.00225175	Glutamate decarboxylase 2 OS=Arabidopsis thaliana GN=GAD2 PE=1 SV=1	GO:0004351	glutamate decarboxylase 2; K01580 glutamate decarboxylase [EC:4.1.1.15] (A)	Glutamate decarboxylase 2 OS=Arabidopsis thaliana GN=GAD2 PE=1 SV=1	Pyridoxal-dependent decarboxylase conserved domain
BnaC06T0472200WE	0.583797	0.00255273	-0.960759	0.00200607	Shikimate O-hydroxycinnamoyltransferase OS=Nicotiana tabacum GN=HST PE=1 SV=1	GO:0016747	POPTRDRAFT_835948; hypothetical protein; K13065 shikimate O-hydroxycinnamoyltransferase [EC:2.3.1.133] (A)	Shikimate O-hydroxycinnamoyltransferase OS=Nicotiana tabacum GN=HST PE=1 SV=1	Transferase family
BnaC07T0096200WE	2.77947	0.00172169	-1.97734	0.00128545	Endo-1,3;1,4-beta-D-glucanase OS=Zea mays PE=1 SV=1	GO:0016787	hypothetical protein; K01061 carboxymethylenebutenolidase [EC:3.1.1.45] (A)	Endo-1,3;1,4-beta-D-glucanase OS=Zea mays PE=1 SV=1	Dienelactone hydrolase family
BnaC08T0028800WE	0.615794	0.0423955	-1.66766	6.88253e-05	--	--	--	--	--
BnaC09T0314800WE	0.831347	0.0102978	-0.638395	0.00854865	40S ribosomal protein S20-1 OS=Arabidopsis thaliana GN=RPS20A PE=2 SV=2	GO:0003735	40S ribosomal protein S20-1-like; K02969 small subunit ribosomal protein S20e (A)	40S ribosomal protein S20-1 OS=Arabidopsis thaliana GN=RPS20A PE=2 SV=2	Ribosomal protein S10p/S20e
BnaA01T0029600WE	-1.46843	0.00753047	1.90631	0.0279325	Probable lysine-specific demethylase JMJ14 OS=Arabidopsis thaliana GN=JMJ14 PE=1 SV=1	GO:0005515	probable lysine-specific demethylase JMJ14; K11446 histone demethylase JARID1 [EC:1.14.11.-] (A)	Probable lysine-specific demethylase JMJ14 OS=Arabidopsis thaliana GN=JMJ14 PE=1 SV=1	F/Y-rich N-terminus
BnaA01T0079300WE	-0.829063	2.83619e-05	0.918595	0.000372941	COP9 signalosome complex subunit 6b OS=Arabidopsis thaliana GN=CSN6B PE=1 SV=2	GO:0005515	COP9 signalosome complex subunit 6b; K12179 COP9 signalosome complex subunit 6 (A)	COP9 signalosome complex subunit 6b OS=Arabidopsis thaliana GN=CSN6B PE=1 SV=2	Maintenance of mitochondrial structure and function
BnaA01T0084600WE	-1.27272	0.0280605	1.5153	0.036187	Microtubule-associated protein TORTIFOLIA1 OS=Arabidopsis thaliana GN=TOR1 PE=1 SV=2	--	--	Microtubule-associated protein TORTIFOLIA1 OS=Arabidopsis thaliana GN=TOR1 PE=1 SV=2	--
BnaA01T0093400WE	-0.681573	0.00218293	1.4181	0.0228849	S-type anion channel SLAH2 OS=Arabidopsis thaliana GN=SLAH2 PE=2 SV=1	GO:0016021	SUMO-conjugating enzyme UBC9-like; K06689 ubiquitin-conjugating enzyme E2 D/E [EC:2.3.2.23] (A)	S-type anion channel SLAH2 OS=Arabidopsis thaliana GN=SLAH2 PE=2 SV=1	Ubiquitin-conjugating enzyme
BnaA01T0114800WE	-1.92981	0.0156519	1.64696	0.00710156	Pyruvate, phosphate dikinase 1, chloroplastic OS=Arabidopsis thaliana GN=PPDK PE=1 SV=2	GO:0005524	pyruvate, phosphate dikinase 1, chloroplastic-like; K01006 pyruvate, orthophosphate dikinase [EC:2.7.9.1] (A)	Pyruvate, phosphate dikinase 1, chloroplastic OS=Arabidopsis thaliana GN=PPDK PE=1 SV=2	PEP-utilising enzyme, mobile domain
BnaA01T0214900WE	-1.1241	0.0259261	1.21533	0.042354	Transmembrane emp24 domain-containing protein p24beta3 OS=Arabidopsis thaliana GN=At3g22845 PE=2 SV=1	GO:0006810	hypothetical protein; K14825 protein ERP2 (A)	Transmembrane emp24 domain-containing protein p24beta3 OS=Arabidopsis thaliana GN=At3g22845 PE=2 SV=1	emp24/gp25L/p24 family/GOLD
BnaA01T0264300WE	-0.961762	0.00575525	0.68499	0.0187955	Probable leucine-rich repeat receptor-like serine/threonine-protein kinase At3g14840 OS=Arabidopsis thaliana GN=LRR-RLK PE=2 SV=1	--	probable LRR receptor-like serine/threonine-protein kinase At3g47570; K13420 LRR receptor-like serine/threonine-protein kinase FLS2 [EC:2.7.11.1] (A)	Probable leucine-rich repeat receptor-like serine/threonine-protein kinase At3g14840 OS=Arabidopsis thaliana GN=LRR-RLK PE=2 SV=1	GDSL/SGNH-like Acyl-Esterase family found in Pmr5 and Cas1p
BnaA01T0281300WE	-1.29288	0.00212192	1.67195	0.0156513	Dr1-associated corepressor OS=Homo sapiens GN=DRAP1 PE=1 SV=3	GO:0005622	hypothetical protein; K08066 nuclear transcription factor Y, gamma (A)	Dr1-associated corepressor OS=Homo sapiens GN=DRAP1 PE=1 SV=3	Histone-like transcription factor (CBF/NF-Y) and archaeal histone
BnaA01T0335800WE	-1.85476	0.00526996	1.49364	0.00173228	Heat shock protein 90 OS=Theileria parva GN=TP02_0244 PE=2 SV=2	GO:0005524	heat shock protein 90-1-like; K09487 heat shock protein 90kDa beta (A)	Heat shock protein 90 OS=Theileria parva GN=TP02_0244 PE=2 SV=2	Histidine kinase-, DNA gyrase B-, and HSP90-like ATPase
BnaA01T0336000WE	-0.820346	0.012104	1.12452	0.000177263	Exosome complex component RRP42 OS=Homo sapiens GN=EXOSC7 PE=1 SV=3	--	exosome complex component RRP42; K12589 exosome complex component RRP42 (A)	Exosome complex component RRP42 OS=Homo sapiens GN=EXOSC7 PE=1 SV=3	3' exoribonuclease family, domain 2
BnaA02T0028400WE	-0.840475	0.000563477	0.702958	0.0102367	H/ACA ribonucleoprotein complex subunit 2-like protein OS=Arabidopsis thaliana GN=At5g08180 PE=1 SV=1	GO:0003723	H/ACA ribonucleoprotein complex subunit 2-like protein; K11129 H/ACA ribonucleoprotein complex subunit 2 (A)	H/ACA ribonucleoprotein complex subunit 2-like protein OS=Arabidopsis thaliana GN=At5g08180 PE=1 SV=1	Ribosomal protein L7Ae/L30e/S12e/Gadd45 family
BnaA02T0066400WE	-0.602923	0.0168033	0.631581	0.000945962	ATPase family AAA domain-containing protein 3-B OS=Xenopus laevis GN=atad3-b PE=2 SV=1	GO:0000166	ATPase family AAA domain-containing protein 3-B-like; K17681 ATPase family AAA domain-containing protein 3A/B (A)	ATPase family AAA domain-containing protein 3-B OS=Xenopus laevis GN=atad3-b PE=2 SV=1	ATPase family associated with various cellular activities (AAA)
BnaA02T0087300WE	-1.12388	0.00225945	1.05251	0.0158533	Auxin response factor 7 OS=Arabidopsis thaliana GN=ARF7 PE=1 SV=2	GO:0003677	auxin response factor 7-like; K14486 auxin response factor (A)	Auxin response factor 7 OS=Arabidopsis thaliana GN=ARF7 PE=1 SV=2	B3 DNA binding domain
BnaA02T0144800WE	-0.732574	0.0252809	1.00789	0.00595281	Uncharacterized membrane protein YjcL OS=Bacillus subtilis (strain 168) GN=yjcL PE=4 SV=1	--	WD-40 repeat-containing protein MSI4; K10752 histone-binding protein RBBP4 (A)	Uncharacterized membrane protein YjcL OS=Bacillus subtilis (strain 168) GN=yjcL PE=4 SV=1	Protein of unknown function (DUF819)
BnaA02T0167900WE	-0.717183	0.0114966	0.623683	0.0100795	Probable pectate lyase 5 OS=Arabidopsis thaliana GN=At1g67750 PE=2 SV=2	--	probable pectate lyase 5; K01728 pectate lyase [EC:4.2.2.2] (A)	Probable pectate lyase 5 OS=Arabidopsis thaliana GN=At1g67750 PE=2 SV=2	Pectate lyase
BnaA02T0256900WE	-1.01755	0.011777	0.924664	0.0014212	Xyloglucan 6-xylosyltransferase 2 OS=Arabidopsis thaliana GN=XXT2 PE=1 SV=1	GO:0016021	putative glycosyltransferase 2; K08238 xyloglucan 6-xylosyltransferase [EC:2.4.2.39] (A)	Xyloglucan 6-xylosyltransferase 2 OS=Arabidopsis thaliana GN=XXT2 PE=1 SV=1	galactosyl transferase GMA12/MNN10 family
BnaA02T0356200WE	-0.843454	0.0118348	0.6763	0.00122604	Respiratory burst oxidase homolog protein D OS=Arabidopsis thaliana GN=RBOHD PE=1 SV=1	GO:0004601	respiratory burst oxidase homolog protein D-like; K13447 respiratory burst oxidase [EC:1.6.3.- 1.11.1.-] (A)	Respiratory burst oxidase homolog protein D OS=Arabidopsis thaliana GN=RBOHD PE=1 SV=1	Ferric reductase like transmembrane component
BnaA02T0364500WE	-0.818406	0.0260215	0.726175	0.0254614	Glutathione S-transferase DHAR3, chloroplastic OS=Arabidopsis thaliana GN=DHAR3 PE=1 SV=1	GO:0003735	hypothetical protein; K01873 valyl-tRNA synthetase [EC:6.1.1.9] (A)	Glutathione S-transferase DHAR3, chloroplastic OS=Arabidopsis thaliana GN=DHAR3 PE=1 SV=1	ATP11 protein
BnaA02T0386400WE	-0.897823	0.0354338	0.769855	0.00223964	Putative G3BP-like protein OS=Schizosaccharomyces pombe (strain 972 / ATCC 24843) GN=nxt3 PE=1 SV=1	GO:0003676	ras GTPase-activating protein-binding protein 1; K17265 Ras GTPase-activating protein-binding protein 1 [EC:3.6.4.12 3.6.4.13] (A)	Putative G3BP-like protein OS=Schizosaccharomyces pombe (strain 972 / ATCC 24843) GN=nxt3 PE=1 SV=1	-
BnaA03T0027600WE	-0.612556	0.040134	1.34293	8.26685e-06	Protein NETWORKED 4B OS=Arabidopsis thaliana GN=NET4B PE=2 SV=1	--	viral A-type inclusion protein; K12472 epidermal growth factor receptor substrate 15 (A)	Protein NETWORKED 4B OS=Arabidopsis thaliana GN=NET4B PE=2 SV=1	--
BnaA03T0069300WE	-0.678466	0.000474168	0.842577	0.000474891	--	--	uncharacterized LOC103855987; K09955 uncharacterized protein (A)	--	Beta-L-arabinofuranosidase, GH127
BnaA03T0110600WE	-0.942431	0.019654	2.03474	0.0173804	Histone deacetylase HDT2 OS=Arabidopsis thaliana GN=HDT2 PE=1 SV=2	--	histone deacetylase HDT1-like; K11276 nucleophosmin 1 (A)	Histone deacetylase HDT2 OS=Arabidopsis thaliana GN=HDT2 PE=1 SV=2	--
BnaA03T0136100WE	-0.629527	0.000196008	0.675183	0.000372975	Beta-(1,2)-xylosyltransferase OS=Arabidopsis thaliana GN=XYLT PE=1 SV=1	GO:0016757	beta-(1,2)-xylosyltransferase-like; K03714 glycoprotein 2-beta-D-xylosyltransferase [EC:2.4.2.38] (A)	Beta-(1,2)-xylosyltransferase OS=Arabidopsis thaliana GN=XYLT PE=1 SV=1	Protein of unknown function (DUF563)
BnaA03T0234100WE	-1.08768	0.00944036	0.756466	0.0325856	tRNA (adenine(58)-N(1))-methyltransferase non-catalytic subunit trm6 OS=Dictyostelium discoideum GN=trmt6 PE=3 SV=1	GO:0003743	tRNA (adenine(58)-N(1))-methyltransferase non-catalytic subunit trm6-like; K03256 tRNA (adenine-N(1)-)-methyltransferase non-catalytic subunit (A)	tRNA (adenine(58)-N(1))-methyltransferase non-catalytic subunit trm6 OS=Dictyostelium discoideum GN=trmt6 PE=3 SV=1	Gcd10p family
BnaA03T0256600WE	-0.638367	0.00390819	0.686522	0.000426877	Cycloeucalenol cycloisomerase OS=Arabidopsis thaliana GN=CPI1 PE=2 SV=1	--	cycloeucalenol cycloisomerase; K08246 cycloeucalenol cycloisomerase [EC:5.5.1.9] (A)	Cycloeucalenol cycloisomerase OS=Arabidopsis thaliana GN=CPI1 PE=2 SV=1	--
BnaA03T0305800WE	-0.603871	0.00234091	0.908317	2.80572e-05	Ankyrin repeat and protein kinase domain-containing protein 1 OS=Homo sapiens GN=ANKK1 PE=2 SV=1	GO:0005515	ANKK1; ankyrin repeat and kinase domain containing 1; K16289 ankyrin repeat and protein kinase domain-containing protein 1 [EC:2.7.11.1] (A)	Ankyrin repeat and protein kinase domain-containing protein 1 OS=Homo sapiens GN=ANKK1 PE=2 SV=1	Tetratricopeptide repeat
BnaA03T0320900WE	-0.670471	0.0133011	0.860828	0.00572228	--	--	--	--	--
BnaA03T0400600WE	-1.13548	0.00730767	0.735053	0.0389472	Calmodulin-binding receptor-like cytoplasmic kinase 3 OS=Arabidopsis thaliana GN=CRCK3 PE=2 SV=1	GO:0004672	calmodulin-binding receptor-like cytoplasmic kinase 3; K04733 interleukin-1 receptor-associated kinase 4 [EC:2.7.11.1] (A)	Calmodulin-binding receptor-like cytoplasmic kinase 3 OS=Arabidopsis thaliana GN=CRCK3 PE=2 SV=1	Protein tyrosine kinase
BnaA03T0413000WE	-1.07091	0.0180938	0.756103	0.00205369	ATP-dependent Clp protease proteolytic subunit 2, mitochondrial OS=Arabidopsis thaliana GN=CLPP2 PE=1 SV=1	GO:0004252	ATP-dependent Clp protease proteolytic subunit 2, mitochondrial; K01358 ATP-dependent Clp protease, protease subunit [EC:3.4.21.92] (A)	ATP-dependent Clp protease proteolytic subunit 2, mitochondrial OS=Arabidopsis thaliana GN=CLPP2 PE=1 SV=1	Clp protease
BnaA03T0442000WE	-1.96861	0.000119295	0.633183	0.0354613	Neurofilament medium polypeptide OS=Gallus gallus GN=NEFM PE=2 SV=2	--	phosphatidylinositol 3- and 4-kinase; K00888 phosphatidylinositol 4-kinase A [EC:2.7.1.67] (A)	Neurofilament medium polypeptide OS=Gallus gallus GN=NEFM PE=2 SV=2	--
BnaA03T0519500WE	-0.705189	0.0123534	1.54174	0.0001026	Oligosaccharyltransferase complex subunit ostc-B OS=Xenopus laevis GN=ostc-b PE=2 SV=1	--	--	Oligosaccharyltransferase complex subunit ostc-B OS=Xenopus laevis GN=ostc-b PE=2 SV=1	OST3 / OST6 family, transporter family
BnaA03T0530000WE	-0.898686	0.0130866	1.63863	1.39967e-05	Protein arginine N-methyltransferase 1.5 OS=Arabidopsis thaliana GN=PMRT15 PE=1 SV=2	GO:0006479	protein arginine N-methyltransferase 1.5-like; K02516 type II protein arginine methyltransferase [EC:2.1.1.320] (A)	Protein arginine N-methyltransferase 1.5 OS=Arabidopsis thaliana GN=PMRT15 PE=1 SV=2	PRMT5 arginine-N-methyltransferase
BnaA03T0567500WE	-0.956149	0.000311799	0.824716	8.79777e-05	Cytochrome P450 81D11 OS=Arabidopsis thaliana GN=CYP81D11 PE=2 SV=1	GO:0005506	cytochrome P450 81D11-like; K00517 [EC:1.14.-.-] (A)	Cytochrome P450 81D11 OS=Arabidopsis thaliana GN=CYP81D11 PE=2 SV=1	Cytochrome P450
BnaA04T0038600WE	-0.937222	0.0154788	1.65825	0.000813326	Serine/arginine-rich SC35-like splicing factor SCL30 OS=Arabidopsis thaliana GN=SCL30 PE=1 SV=1	GO:0003676	serine/arginine-rich SC35-like splicing factor SCL30; K12900 FUS-interacting serine-arginine-rich protein 1 (A)	Serine/arginine-rich SC35-like splicing factor SCL30 OS=Arabidopsis thaliana GN=SCL30 PE=1 SV=1	RNA recognition motif. (a.k.a. RRM, RBD, or RNP domain)
BnaA04T0148700WE	-1.38358	0.0159028	1.26693	0.0298209	5'-nucleotidase domain-containing protein DDB_G0275467 OS=Dictyostelium discoideum GN=DDB_G0275467 PE=3 SV=1	--	5'-nucleotidase; K01081 5'-nucleotidase [EC:3.1.3.5] (A)	5'-nucleotidase domain-containing protein DDB_G0275467 OS=Dictyostelium discoideum GN=DDB_G0275467 PE=3 SV=1	5' nucleotidase family
BnaA05T0075700WE	-0.706045	0.00355991	0.817871	0.002481	1,4-alpha-glucan-branching enzyme 2-1, chloroplastic/amyloplastic OS=Arabidopsis thaliana GN=SBE2.1 PE=2 SV=1	GO:0003824	1,4-alpha-glucan-branching enzyme 2-1, chloroplastic/amyloplastic; K00700 1,4-alpha-glucan branching enzyme [EC:2.4.1.18] (A)	1,4-alpha-glucan-branching enzyme 2-1, chloroplastic/amyloplastic OS=Arabidopsis thaliana GN=SBE2.1 PE=2 SV=1	Alpha amylase, catalytic domain
BnaA05T0090600WE	-1.54549	0.0162013	2.45188	0.00201856	Protein MOR1 OS=Arabidopsis thaliana GN=MOR1 PE=1 SV=1	--	protein MOR1-like; K16803 cytoskeleton-associated protein 5 (A)	Protein MOR1 OS=Arabidopsis thaliana GN=MOR1 PE=1 SV=1	CLASP N terminal
BnaA05T0111200WE	-1.05356	0.00592546	0.930222	0.00064324	3-ketoacyl-CoA thiolase 2, peroxisomal OS=Arabidopsis thaliana GN=PED1 PE=1 SV=2	GO:0008152	3-ketoacyl-CoA thiolase 2, peroxisomal; K07513 acetyl-CoA acyltransferase 1 [EC:2.3.1.16] (A)	3-ketoacyl-CoA thiolase 2, peroxisomal OS=Arabidopsis thaliana GN=PED1 PE=1 SV=2	Thiolase, C-terminal domain
BnaA05T0278400WE	-0.599554	0.00227989	0.710667	0.0165032	Glycerol-3-phosphate acyltransferase, chloroplastic OS=Arabidopsis thaliana GN=ATS1 PE=2 SV=2	GO:0008152	glycerol-3-phosphate acyltransferase, chloroplastic-like; K00630 glycerol-3-phosphate O-acyltransferase [EC:2.3.1.15] (A)	Glycerol-3-phosphate acyltransferase, chloroplastic OS=Arabidopsis thaliana GN=ATS1 PE=2 SV=2	Acyltransferase
BnaA05T0339900WE	-2.25415	0.00903992	1.60779	0.0291987	Translocase of chloroplast 120, chloroplastic OS=Arabidopsis thaliana GN=TOC120 PE=1 SV=1	GO:0005525	--	Translocase of chloroplast 120, chloroplastic OS=Arabidopsis thaliana GN=TOC120 PE=1 SV=1	AIG1 family
BnaA05T0387800WE	-1.4432	0.0105311	1.34358	0.0296367	Protein SAD1/UNC-84 domain protein 2 OS=Arabidopsis thaliana GN=SUN2 PE=1 SV=1	--	protein SAD1/UNC-84 domain protein 2-like; K19347 SUN domain-containing protein 1/2 (A)	Protein SAD1/UNC-84 domain protein 2 OS=Arabidopsis thaliana GN=SUN2 PE=1 SV=1	Sad1 / UNC-like C-terminal
BnaA06T0102300WE	-0.874917	0.0032306	0.599259	0.000107072	ADP,ATP carrier protein 2, chloroplastic OS=Arabidopsis thaliana GN=AATP2 PE=1 SV=2	GO:0005471	ADP,ATP carrier protein 2, chloroplastic; K03301 ATP:ADP antiporter, AAA family (A)	ADP,ATP carrier protein 2, chloroplastic OS=Arabidopsis thaliana GN=AATP2 PE=1 SV=2	TLC ATP/ADP transporter
BnaA06T0115200WE	-0.981159	0.0200256	0.835545	0.0200634	Coiled-coil domain-containing protein 94 homolog OS=Dictyostelium discoideum GN=ccdc94 PE=3 SV=1	--	vatB; vacuolar H+ ATPase B subunit; K02147 V-type H+-transporting ATPase subunit B (A)	Coiled-coil domain-containing protein 94 homolog OS=Dictyostelium discoideum GN=ccdc94 PE=3 SV=1	Family of unknown function (DUF572)
BnaA06T0119600WE	-0.960798	0.00136793	0.803266	0.00602917	General transcription factor 3C polypeptide 3 OS=Homo sapiens GN=GTF3C3 PE=1 SV=1	GO:0005515	general transcription factor 3C polypeptide 3-like; K15201 general transcription factor 3C polypeptide 3 (transcription factor C subunit 4) (A)	General transcription factor 3C polypeptide 3 OS=Homo sapiens GN=GTF3C3 PE=1 SV=1	Tetratricopeptide repeat
BnaA06T0157800WE	-0.747338	0.0401787	0.764963	0.00180794	30S ribosomal protein S9 OS=Bartonella henselae (strain ATCC 49882 / DSM 28221 / Houston 1) GN=rpsI PE=3 SV=1	GO:0003735	28S ribosomal protein S9, mitochondrial-like; K02996 small subunit ribosomal protein S9 (A)	30S ribosomal protein S9 OS=Bartonella henselae (strain ATCC 49882 / DSM 28221 / Houston 1) GN=rpsI PE=3 SV=1	Ribosomal protein S9/S16
BnaA06T0159200WE	-1.23439	0.0213275	1.3601	0.01689	40S ribosomal protein S11-3 OS=Arabidopsis thaliana GN=RPS11C PE=2 SV=2	GO:0003735	40S ribosomal protein S11-3-like; K02949 small subunit ribosomal protein S11e (A)	40S ribosomal protein S11-3 OS=Arabidopsis thaliana GN=RPS11C PE=2 SV=2	Ribosomal protein S17
BnaA06T0285800WE	-1.583	0.0350555	1.25195	0.0303278	Non-specific lipid-transfer protein-like protein At5g64080 OS=Arabidopsis thaliana GN=At5g64080 PE=1 SV=1	GO:0006869	--	Non-specific lipid-transfer protein-like protein At5g64080 OS=Arabidopsis thaliana GN=At5g64080 PE=1 SV=1	Probable lipid transfer
BnaA06T0381900WE	-0.654253	0.0265984	0.920787	0.000350803	Probable nucleolar protein 5-1 OS=Arabidopsis thaliana GN=NOP5-1 PE=2 SV=2	--	probable nucleolar protein 5-1; K14565 nucleolar protein 58 (A)	Probable nucleolar protein 5-1 OS=Arabidopsis thaliana GN=NOP5-1 PE=2 SV=2	NOP5NT (NUC127) domain
BnaA06T0393500WE	-0.776016	0.023973	0.710365	0.00444111	B-cell receptor-associated protein 31 OS=Mus musculus GN=Bcap31 PE=1 SV=4	GO:0005783	B-cell receptor-associated protein 31-like; K14009 B-cell receptor-associated protein 31 (A)	B-cell receptor-associated protein 31 OS=Mus musculus GN=Bcap31 PE=1 SV=4	B-cell receptor-associated protein 31-like
BnaA06T0437700WE	-0.846327	0.000566428	0.706127	0.00869666	Receptor-like kinase TMK3 OS=Arabidopsis thaliana GN=TMK3 PE=2 SV=1	GO:0004672	probable receptor protein kinase TMK1; K00924 [EC:2.7.1.-] (A)	Receptor-like kinase TMK3 OS=Arabidopsis thaliana GN=TMK3 PE=2 SV=1	Leucine rich repeat N-terminal domain
BnaA07T0040000WE	-1.07615	0.0104287	0.812662	0.00331989	--	--	uncharacterized LOC103455132; K01940 argininosuccinate synthase [EC:6.3.4.5] (A)	--	--
BnaA07T0077900WE	-1.0228	0.0384592	0.777478	0.00395041	Photosystem I reaction center subunit III, chloroplastic OS=Arabidopsis thaliana GN=PSAF PE=1 SV=1	GO:0009522	photosystem I reaction center subunit III, chloroplastic-like; K02694 photosystem I subunit III (A)	Photosystem I reaction center subunit III, chloroplastic OS=Arabidopsis thaliana GN=PSAF PE=1 SV=1	Photosystem I reaction centre subunit III
BnaA07T0079400WE	-1.50507	0.0145697	0.849742	0.00430593	CTP synthase OS=Dictyostelium discoideum GN=ctps PE=3 SV=1	GO:0003883	CTP synthase-like; K01937 CTP synthase [EC:6.3.4.2] (A)	CTP synthase OS=Dictyostelium discoideum GN=ctps PE=3 SV=1	Glutamine amidotransferase class-I
BnaA07T0105900WE	-0.648142	0.00149364	0.763881	0.000294283	Mediator of RNA polymerase II transcription subunit 10b OS=Arabidopsis thaliana GN=MED10B PE=1 SV=1	GO:0001104	T24P13.4; K15151 mediator of RNA polymerase II transcription subunit 10 (A)	Mediator of RNA polymerase II transcription subunit 10b OS=Arabidopsis thaliana GN=MED10B PE=1 SV=1	Prefoldin subunit
BnaA07T0235600WE	-0.65001	0.00942377	0.792852	0.0472147	SKP1-interacting partner 15 OS=Arabidopsis thaliana GN=SKIP15 PE=1 SV=1	GO:0005515	hypothetical protein; K13145 integrator complex subunit 8 (A)	SKP1-interacting partner 15 OS=Arabidopsis thaliana GN=SKIP15 PE=1 SV=1	F-box domain
BnaA07T0259900WE	-1.25568	0.0221319	2.09908	0.00725817	Probable inactive tRNA-specific adenosine deaminase-like protein 3 OS=Mus musculus GN=Adat3 PE=2 SV=1	GO:0008270	probable inactive tRNA-specific adenosine deaminase-like protein 3; K15442 tRNA-specific adenosine deaminase 3 (A)	Probable inactive tRNA-specific adenosine deaminase-like protein 3 OS=Mus musculus GN=Adat3 PE=2 SV=1	Cytidine and deoxycytidylate deaminase zinc-binding region
BnaA08T0120500WE	-0.670722	0.00532673	0.8448	0.00589392	Uncharacterized protein C6G9.01c OS=Schizosaccharomyces pombe (strain 972 / ATCC 24843) GN=SPAC6G9.01c PE=4 SV=2	--	Sulfite reductase subunit beta; K00381 sulfite reductase (NADPH) hemoprotein beta-component [EC:1.8.1.2] (A)	Uncharacterized protein C6G9.01c OS=Schizosaccharomyces pombe (strain 972 / ATCC 24843) GN=SPAC6G9.01c PE=4 SV=2	Eukaryotic protein of unknown function (DUF1764)
BnaA08T0142000WE	-0.638636	0.00145056	0.959433	6.56616e-05	--	--	hypothetical protein; K11426 SET and MYND domain-containing protein (A)	--	--
BnaA08T0179700WE	-0.624504	0.00521401	1.21283	0.000717142	--	--	--	--	Plant specific eukaryotic initiation factor 4B
BnaA08T0267200WE	-1.2889	3.35631e-05	1.28149	0.00852401	Uncharacterized protein At4g28440 OS=Arabidopsis thaliana GN=At4g28440 PE=1 SV=1	--	uncharacterized protein At4g28440-like; K07466 replication factor A1 (A)	Uncharacterized protein At4g28440 OS=Arabidopsis thaliana GN=At4g28440 PE=1 SV=1	--
BnaA08T0267900WE	-0.776449	0.0247122	0.724839	0.0318934	UPF0202 protein At1g10490 OS=Arabidopsis thaliana GN=At1g10490 PE=2 SV=2	GO:0008080	UPF0202 protein At1g10490; K14521 N-acetyltransferase 10 [EC:2.3.1.-] (A)	UPF0202 protein At1g10490 OS=Arabidopsis thaliana GN=At1g10490 PE=2 SV=2	Possible tRNA binding domain
BnaA09T0052200WE	-1.55912	3.18627e-05	2.72876	0.000418968	Protein EFR3 homolog cmp44E OS=Drosophila melanogaster GN=stmA PE=2 SV=3	--	--	Protein EFR3 homolog cmp44E OS=Drosophila melanogaster GN=stmA PE=2 SV=3	--
BnaA09T0084500WE	-0.63952	0.000563848	0.619224	0.0229837	NADH dehydrogenase [ubiquinone] iron-sulfur protein 4, mitochondrial OS=Arabidopsis thaliana GN=FRO1 PE=2 SV=1	GO:0016651	NADH dehydrogenase [ubiquinone] iron-sulfur protein 4, mitochondrial-like; K03937 NADH dehydrogenase (ubiquinone) Fe-S protein 4 (A)	NADH dehydrogenase [ubiquinone] iron-sulfur protein 4, mitochondrial OS=Arabidopsis thaliana GN=FRO1 PE=2 SV=1	ETC complex I subunit conserved region
BnaA09T0454300WE	-0.581023	0.00742766	0.689405	0.0122905	SURP and G-patch domain-containing protein 1-like protein OS=Arabidopsis thaliana GN=At3g52120 PE=2 SV=1	GO:0003676	SURP and G-patch domain-containing protein 1-like protein; K13096 splicing factor 4 (A)	SURP and G-patch domain-containing protein 1-like protein OS=Arabidopsis thaliana GN=At3g52120 PE=2 SV=1	G-patch domain
BnaA09T0500300WE	-0.696329	0.00234646	0.712352	0.00574627	DNA-directed RNA polymerase I subunit rpa1 OS=Schizosaccharomyces pombe (strain 972 / ATCC 24843) GN=rpa1 PE=1 SV=2	GO:0003677	DNA-directed RNA polymerase I subunit rpa1-like; K02999 DNA-directed RNA polymerase I subunit RPA1 [EC:2.7.7.6] (A)	DNA-directed RNA polymerase I subunit rpa1 OS=Schizosaccharomyces pombe (strain 972 / ATCC 24843) GN=rpa1 PE=1 SV=2	RNA polymerase Rpb1, domain 4
BnaA09T0543600WE	-0.61816	0.00462125	1.16609	0.0048216	ER membrane protein complex subunit 7 homolog OS=Arabidopsis thaliana GN=At4g32130 PE=2 SV=1	--	eIF3s3; Mov34/MPN/PAD-1 family protein; K03247 translation initiation factor 3 subunit H (A)	ER membrane protein complex subunit 7 homolog OS=Arabidopsis thaliana GN=At4g32130 PE=2 SV=1	Protein of unknown function (DUF2012)
BnaA09T0654500WE	-1.35752	0.0498986	0.929212	0.00880813	Protein NETWORKED 1D OS=Arabidopsis thaliana GN=NET1D PE=3 SV=1	--	nuclear-pore anchor; K09291 nucleoprotein TPR (A)	Protein NETWORKED 1D OS=Arabidopsis thaliana GN=NET1D PE=3 SV=1	KIP1-like protein
BnaA10T0011400WE	-0.821622	0.00457053	1.06191	9.12532e-05	Translocase of chloroplast 33, chloroplastic OS=Arabidopsis thaliana GN=TOC33 PE=1 SV=1	GO:0005525	probable serine/threonine-protein kinase At1g09600; K08819 cyclin-dependent kinase 12/13 [EC:2.7.11.22 2.7.11.23] (A)	Translocase of chloroplast 33, chloroplastic OS=Arabidopsis thaliana GN=TOC33 PE=1 SV=1	AIG1 family
BnaA10T0031600WE	-1.34975	2.13172e-05	0.682514	0.0415867	UBX domain-containing protein 1 OS=Xenopus tropicalis GN=ubxn1 PE=2 SV=1	GO:0005515	ubiquitin carboxyl-terminal hydrolase 2-like; K11844 ubiquitin carboxyl-terminal hydrolase 16/45 [EC:3.4.19.12] (A)	UBX domain-containing protein 1 OS=Xenopus tropicalis GN=ubxn1 PE=2 SV=1	UBA/TS-N domain
BnaA10T0067600WE	-1.36901	0.000570018	0.855157	0.0361368	Photosystem II 22 kDa protein, chloroplastic OS=Arabidopsis thaliana GN=PSBS PE=2 SV=1	--	photosystem II 22 kDa protein, chloroplastic; K03542 photosystem II 22kDa protein (A)	Photosystem II 22 kDa protein, chloroplastic OS=Arabidopsis thaliana GN=PSBS PE=2 SV=1	Chlorophyll A-B binding protein
BnaA10T0096000WE	-0.748231	0.00820833	1.0089	0.00083934	Protein BOBBER 1 OS=Arabidopsis thaliana GN=BOB1 PE=1 SV=1	--	hypothetical protein; K13206 coiled-coil domain-containing protein 55 (A)	Protein BOBBER 1 OS=Arabidopsis thaliana GN=BOB1 PE=1 SV=1	CS domain
BnaA10T0109000WE	-0.730274	0.0330295	0.60765	0.00104901	Adenylyltransferase and sulfurtransferase MOCS3 OS=Arabidopsis thaliana GN=MOCS3 PE=2 SV=1	GO:0003824	adenylyltransferase and sulfurtransferase MOCS3; K11996 adenylyltransferase and sulfurtransferase [EC:2.7.7.80] (A)	Adenylyltransferase and sulfurtransferase MOCS3 OS=Arabidopsis thaliana GN=MOCS3 PE=2 SV=1	Rhodanese-like domain
BnaA10T0124000WE	-0.797826	0.0146717	0.921293	0.00332899	Zinc finger CCCH domain-containing protein 64 OS=Arabidopsis thaliana GN=At5g56900 PE=2 SV=1	GO:0046872	CHUK; conserved helix-loop-helix ubiquitous kinase; K04467 inhibitor of nuclear factor kappa-B kinase subunit alpha [EC:2.7.11.10] (A)	Zinc finger CCCH domain-containing protein 64 OS=Arabidopsis thaliana GN=At5g56900 PE=2 SV=1	Protein similar to CwfJ C-terminus 2
BnaA10T0147000WE	-0.757431	0.0100048	0.70583	0.00402914	Scarecrow-like protein 11 OS=Arabidopsis thaliana GN=SCL11 PE=2 SV=1	--	hypothetical protein; K14494 DELLA protein (A)	Scarecrow-like protein 11 OS=Arabidopsis thaliana GN=SCL11 PE=2 SV=1	GRAS domain family
BnaA10T0199200WE	-0.704783	0.00611603	1.15482	0.00224436	Acyl-[acyl-carrier-protein] desaturase 3, chloroplastic OS=Arabidopsis thaliana GN=S-ACP-DES3 PE=1 SV=3	GO:0006631	acyl-[acyl-carrier-protein] desaturase 3, chloroplastic; K03921 acyl-[acyl-carrier-protein] desaturase [EC:1.14.19.2 1.14.19.11 1.14.19.26] (A)	Acyl-[acyl-carrier-protein] desaturase 3, chloroplastic OS=Arabidopsis thaliana GN=S-ACP-DES3 PE=1 SV=3	Fatty acid desaturase
BnaA10T0224500WE	-1.30063	0.000579347	1.32619	0.00892938	Ankyrin repeat-containing protein P16F5.05c OS=Schizosaccharomyces pombe (strain 972 / ATCC 24843) GN=SPBP16F5.05c PE=3 SV=1	GO:0005515	serine/threonine-protein phosphatase 6 regulatory ankyrin repeat subunit B isoform X1; K06867 uncharacterized protein (A)	Ankyrin repeat-containing protein P16F5.05c OS=Schizosaccharomyces pombe (strain 972 / ATCC 24843) GN=SPBP16F5.05c PE=3 SV=1	Ankyrin repeats (3 copies)
BnaA10T0224700WE	-1.09197	0.00114924	0.941909	0.0110929	--	--	--	--	--
BnaA10T0230600WE	-0.939765	0.0143712	0.928397	0.0452274	PsbP domain-containing protein 5, chloroplastic OS=Arabidopsis thaliana GN=PPD5 PE=1 SV=3	--	--	PsbP domain-containing protein 5, chloroplastic OS=Arabidopsis thaliana GN=PPD5 PE=1 SV=3	--
BnaC01T0023000WE	-0.622807	0.00498778	1.01171	3.38014e-05	Protein TRI1 OS=Saccharomyces cerevisiae (strain ATCC 204508 / S288c) GN=TRI1 PE=1 SV=1	GO:0005515	upstream activation factor subunit UAF30-like; K15223 upstream activation factor subunit UAF30 (A)	Protein TRI1 OS=Saccharomyces cerevisiae (strain ATCC 204508 / S288c) GN=TRI1 PE=1 SV=1	SWIB/MDM2 domain
BnaC01T0190200WE	-1.38522	0.000739377	0.830747	0.00606973	60S ribosome subunit biogenesis protein NIP7 homolog OS=Xenopus tropicalis GN=nip7 PE=2 SV=1	GO:0003723	60S ribosome subunit biogenesis protein NIP7 homolog; K07565 60S ribosome subunit biogenesis protein NIP7 (A)	60S ribosome subunit biogenesis protein NIP7 homolog OS=Xenopus tropicalis GN=nip7 PE=2 SV=1	Uncharacterised protein family (UPF0113)
BnaC02T0339300WE	-1.11898	0.038496	0.940791	0.00348812	Putative cysteine-rich receptor-like protein kinase 39 OS=Arabidopsis thaliana GN=CRK39 PE=3 SV=1	GO:0004672	receptor-like kinase; K04733 interleukin-1 receptor-associated kinase 4 [EC:2.7.11.1] (A)	Putative cysteine-rich receptor-like protein kinase 39 OS=Arabidopsis thaliana GN=CRK39 PE=3 SV=1	Salt stress response/antifungal
BnaC02T0435600WE	-0.733672	0.0129303	0.649861	0.011629	Cytochrome P450 71B23 OS=Arabidopsis thaliana GN=CYP71B23 PE=2 SV=1	GO:0005506	CYP71B28; cytochrome P450 71B28; K00517 [EC:1.14.-.-] (A)	Cytochrome P450 71B23 OS=Arabidopsis thaliana GN=CYP71B23 PE=2 SV=1	Cytochrome P450
BnaC02T0513000WE	-1.94654	0.0345488	0.964704	0.00458784	Protein DCL, chloroplastic OS=Solanum lycopersicum GN=DCL PE=2 SV=1	--	pus4; tRNA pseudouridine synthase mitochondrial precursor; K01855 tRNA pseudouridine38/39 synthase [EC:5.4.99.45] (A)	Protein DCL, chloroplastic OS=Solanum lycopersicum GN=DCL PE=2 SV=1	Protein of unknown function (DUF3223)
BnaC03T0316300WE	-1.09575	0.00130066	2.13751	0.00421257	Nuclear pore complex protein NUP1 OS=Arabidopsis thaliana GN=NUP1 PE=1 SV=1	--	uncharacterized LOC103947160; K03655 ATP-dependent DNA helicase RecG [EC:3.6.4.12] (A)	Nuclear pore complex protein NUP1 OS=Arabidopsis thaliana GN=NUP1 PE=1 SV=1	--
BnaC03T0483800WE	-1.64001	5.08285e-05	1.57331	0.000541464	Mitochondrial inner membrane protein OXA1 OS=Arabidopsis thaliana GN=OXA1 PE=2 SV=2	GO:0016021	mitochondrial inner membrane protein OXA1-like; K03217 YidC/Oxa1 family membrane protein insertase (A)	Mitochondrial inner membrane protein OXA1 OS=Arabidopsis thaliana GN=OXA1 PE=2 SV=2	60Kd inner membrane protein
BnaC03T0502800WE	-1.70395	0.013607	0.726025	0.031079	Phosphoenolpyruvate carboxylase 3 OS=Arabidopsis thaliana GN=PPC3 PE=2 SV=2	GO:0006099	phosphoenolpyruvate carboxylase 1-like; K01595 phosphoenolpyruvate carboxylase [EC:4.1.1.31] (A)	Phosphoenolpyruvate carboxylase 3 OS=Arabidopsis thaliana GN=PPC3 PE=2 SV=2	Phosphoenolpyruvate carboxylase
BnaC04T0055100WE	-0.749356	0.0012415	0.587418	0.00268732	Chromodomain-helicase-DNA-binding protein 1-like OS=Homo sapiens GN=CHD1L PE=1 SV=2	GO:0003676	chromodomain-helicase-DNA-binding protein 1-like; K20092 chromodomain-helicase-DNA-binding protein 1-like [EC:3.6.4.12] (A)	Chromodomain-helicase-DNA-binding protein 1-like OS=Homo sapiens GN=CHD1L PE=1 SV=2	Helicase conserved C-terminal domain
BnaC04T0191500WE	-1.02347	0.0439907	1.75881	0.00457438	Zinc finger CCCH domain-containing protein 24 OS=Arabidopsis thaliana GN=At2g28450 PE=1 SV=1	GO:0006396	zinc finger CCCH domain-containing protein 24; K15332 tRNA (uracil-5-)-methyltransferase [EC:2.1.1.-] (A)	Zinc finger CCCH domain-containing protein 24 OS=Arabidopsis thaliana GN=At2g28450 PE=1 SV=1	Zinc finger C-x8-C-x5-C-x3-H type (and similar)
BnaC04T0541500WE	-0.817263	0.00637923	1.12436	0.011191	Uncharacterized isomerase BH0283 OS=Bacillus halodurans (strain ATCC BAA-125 / DSM 18197 / FERM 7344 / JCM 9153 / C-125) GN=BH0283 PE=3 SV=1	GO:0003824	hypothetical protein; K10599 pre-mRNA-processing factor 19 [EC:2.3.2.27] (A)	Uncharacterized isomerase BH0283 OS=Bacillus halodurans (strain ATCC BAA-125 / DSM 18197 / FERM 7344 / JCM 9153 / C-125) GN=BH0283 PE=3 SV=1	Phenazine biosynthesis-like protein
BnaC05T0059200WE	-1.14636	0.032006	1.44061	0.00401142	DNA ligase 1 OS=Arabidopsis thaliana GN=LIG1 PE=2 SV=2	GO:0003677	DNA ligase 1-like; K10747 DNA ligase 1 [EC:6.5.1.1 6.5.1.6 6.5.1.7] (A)	DNA ligase 1 OS=Arabidopsis thaliana GN=LIG1 PE=2 SV=2	ATP dependent DNA ligase C terminal region
BnaC05T0071300WE	-0.85712	0.0393116	0.800414	0.00121449	Germin-like protein subfamily 2 member 1 OS=Arabidopsis thaliana GN=GLP4 PE=2 SV=2	GO:0030145	uncharacterized LOC101250545; K11426 SET and MYND domain-containing protein (A)	Germin-like protein subfamily 2 member 1 OS=Arabidopsis thaliana GN=GLP4 PE=2 SV=2	Cupin
BnaC05T0124400WE	-1.09978	0.04746	2.16299	0.000901717	Serine-threonine kinase receptor-associated protein OS=Dictyostelium discoideum GN=strap PE=3 SV=1	GO:0005515	serine-threonine kinase receptor-associated protein-like; K13137 serine-threonine kinase receptor-associated protein (A)	Serine-threonine kinase receptor-associated protein OS=Dictyostelium discoideum GN=strap PE=3 SV=1	WD domain, G-beta repeat
BnaC05T0445200WE	-0.609797	0.00030832	0.790628	1.15776e-05	YTH domain-containing family protein 2 OS=Mus musculus GN=Ythdf2 PE=2 SV=1	--	uncharacterized LOC105790132; K20102 YTH domain-containing family protein (A)	YTH domain-containing family protein 2 OS=Mus musculus GN=Ythdf2 PE=2 SV=1	YT521-B-like domain
BnaC05T0551000WE	-1.17283	0.0151585	1.65424	0.001021	ESF1 homolog OS=Mus musculus GN=Esf1 PE=1 SV=1	GO:0005634	--	ESF1 homolog OS=Mus musculus GN=Esf1 PE=1 SV=1	NUC153 domain
BnaC06T0463300WE	-1.01311	0.00831511	1.10086	0.00652806	Nucleolar complex protein 3 homolog OS=Danio rerio GN=noc3l PE=2 SV=1	--	nucleolar complex protein 3 homolog; K14834 nucleolar complex protein 3 (A)	Nucleolar complex protein 3 homolog OS=Danio rerio GN=noc3l PE=2 SV=1	Nucleolar complex-associated protein
BnaC06T0486900WE	-1.11978	0.0246953	2.00305	0.00113018	Chaperone protein DnaJ OS=Thermosynechococcus elongatus (strain BP-1) GN=dnaJ PE=3 SV=2	GO:0031072	dnaJ homolog 1, mitochondrial; K03686 molecular chaperone DnaJ (A)	Chaperone protein DnaJ OS=Thermosynechococcus elongatus (strain BP-1) GN=dnaJ PE=3 SV=2	DnaJ central domain
BnaC07T0032400WE	-1.62557	0.0071514	0.88632	0.0263523	Succinyl-CoA ligase [ADP-forming] subunit beta, mitochondrial OS=Arabidopsis thaliana GN=At2g20420 PE=1 SV=1	GO:0003824	succinyl-CoA ligase [ADP-forming] subunit beta, mitochondrial-like; K01900 succinyl-CoA synthetase beta subunit [EC:6.2.1.4 6.2.1.5] (A)	Succinyl-CoA ligase [ADP-forming] subunit beta, mitochondrial OS=Arabidopsis thaliana GN=At2g20420 PE=1 SV=1	CoA-ligase
BnaC07T0479700WE	-1.08334	0.000271184	1.33709	0.00172022	Peroxidase 50 OS=Arabidopsis thaliana GN=PER50 PE=1 SV=1	GO:0004601	peroxidase 50-like; K00430 peroxidase [EC:1.11.1.7] (A)	Peroxidase 50 OS=Arabidopsis thaliana GN=PER50 PE=1 SV=1	Peroxidase
BnaC07T0492700WE	-2.55192	0.00177899	1.28555	0.00773504	Brefeldin A-inhibited guanine nucleotide-exchange protein 1 OS=Arabidopsis thaliana GN=BIG1 PE=2 SV=1	GO:0005086	brefeldin A-inhibited guanine nucleotide-exchange protein 1; K18442 brefeldin A-inhibited guanine nucleotide-exchange protein (A)	Brefeldin A-inhibited guanine nucleotide-exchange protein 1 OS=Arabidopsis thaliana GN=BIG1 PE=2 SV=1	Domain of unknown function (DUF1981)
BnaC08T0109500WE	-0.618467	0.0437195	0.908115	0.0113198	Eukaryotic translation initiation factor 4E-1 OS=Arabidopsis thaliana GN=EIF4E1 PE=1 SV=1	GO:0003723	eukaryotic translation initiation factor 4E-1-like; K03259 translation initiation factor 4E (A)	Eukaryotic translation initiation factor 4E-1 OS=Arabidopsis thaliana GN=EIF4E1 PE=1 SV=1	Eukaryotic initiation factor 4E
BnaC08T0145100WE	-0.716526	0.0267168	1.95427	0.0192213	Germin-like protein subfamily 2 member 1 OS=Arabidopsis thaliana GN=GLP4 PE=2 SV=2	GO:0030145	uncharacterized LOC101250545; K11426 SET and MYND domain-containing protein (A)	Germin-like protein subfamily 2 member 1 OS=Arabidopsis thaliana GN=GLP4 PE=2 SV=2	Cupin
BnaC08T0317800WE	-1.15921	0.0153092	0.715224	0.0135991	UBP1-associated protein 2A OS=Arabidopsis thaliana GN=UBA2A PE=1 SV=1	GO:0003676	UBP1-associated protein 2A; K12741 heterogeneous nuclear ribonucleoprotein A1/A3 (A)	UBP1-associated protein 2A OS=Arabidopsis thaliana GN=UBA2A PE=1 SV=1	RNA recognition motif. (a.k.a. RRM, RBD, or RNP domain)
Bnascaffold286T0057900WE	-0.650007	0.0147436	1.51027	0.0109103	Early nodulin-like protein 1 OS=Arabidopsis thaliana GN=At2g25060 PE=1 SV=2	GO:0005507	--	Early nodulin-like protein 1 OS=Arabidopsis thaliana GN=At2g25060 PE=1 SV=2	Plastocyanin-like domain
Bnascaffold286T0059100WE	-0.62622	0.0167646	0.732144	0.00388285	40S ribosomal protein S6-2 OS=Arabidopsis thaliana GN=RPS6B PE=1 SV=3	GO:0003735	40S ribosomal protein S6-1-like; K02991 small subunit ribosomal protein S6e (A)	40S ribosomal protein S6-2 OS=Arabidopsis thaliana GN=RPS6B PE=1 SV=3	Ribosomal protein S6e
Bnascaffold2904T0004300WE	-1.07343	0.0134782	0.998718	0.00329257	BSD domain-containing protein 1 OS=Danio rerio GN=bsdc1 PE=1 SV=1	--	--	BSD domain-containing protein 1 OS=Danio rerio GN=bsdc1 PE=1 SV=1	BSD domain

## Sheet: Table S2c
Table S2c Differentially accumulated proteins (DAPs) in roots from Plasmodiophora brassicae-inoculated and control clubroot resistant (RI vs RC) and clubroot susceptible (SI vs SC) near-isogenic Brassica napus lines at 21 dpi. The proteins showing a similar pattern (increase or decrease) in both CR- and CS-NILs, and the proteins showing contrasting pattern (increase in one but decrease in the oth…
Leading Protein	AVG Log2 Ratio (21RI vs 21RC)	Qvalue (21RI vs 21RC)	AVG Log2 Ratio (21SI vs 21SC)	Qvalue (21SI vs 21SC)	Description	GO	KEGG	Swissprot	Pfam
Commonly increased
BnaA01T0044900WE	0.804136	6.19696e-05	0.880991	1.27778e-06	3,9-dihydroxypterocarpan 6A-monooxygenase OS=Glycine max GN=CYP93A1 PE=1 SV=1	GO:0005506	geraniol 8-hydroxylase-like; K00512 steroid 17alpha-monooxygenase / 17alpha-hydroxyprogesterone aldolase [EC:1.14.14.19 4.1.2.30] (A)	3,9-dihydroxypterocarpan 6A-monooxygenase OS=Glycine max GN=CYP93A1 PE=1 SV=1	Cytochrome P450
BnaA01T0077900WE	0.630803	0.00121855	1.13757	1.71954e-05	60S ribosomal protein L31-3 OS=Arabidopsis thaliana GN=RPL31C PE=2 SV=2	GO:0003735	60S ribosomal protein L31-3-like; K02910 large subunit ribosomal protein L31e (A)	60S ribosomal protein L31-3 OS=Arabidopsis thaliana GN=RPL31C PE=2 SV=2	Ribosomal protein L31e
BnaA01T0088200WE	0.798406	0.018966	0.769776	0.000284772	Stem-specific protein TSJT1 OS=Nicotiana tabacum GN=TSJT1 PE=2 SV=1	--	asns; asparagine synthetase; K01953 asparagine synthase (glutamine-hydrolysing) [EC:6.3.5.4] (A)	Stem-specific protein TSJT1 OS=Nicotiana tabacum GN=TSJT1 PE=2 SV=1	Aluminium induced protein
BnaA01T0298100WE	0.61399	0.00113136	0.861004	0.00639123	Protein IQ-DOMAIN 1 OS=Arabidopsis thaliana GN=IQD1 PE=1 SV=1	GO:0005515	mitochondrial import inner membrane translocase subunit TIM14-2; K09539 DnaJ homolog subfamily C member 19 (A)	Protein IQ-DOMAIN 1 OS=Arabidopsis thaliana GN=IQD1 PE=1 SV=1	IQ calmodulin-binding motif
BnaA02T0001300WE	0.732332	0.00721808	1.41539	2.22074e-05	Pyruvate decarboxylase 4 OS=Arabidopsis thaliana GN=PDC4 PE=2 SV=1	GO:0000287	pyruvate decarboxylase 4; K01568 pyruvate decarboxylase [EC:4.1.1.1] (A)	Pyruvate decarboxylase 4 OS=Arabidopsis thaliana GN=PDC4 PE=2 SV=1	Thiamine pyrophosphate enzyme, C-terminal TPP binding domain
BnaA02T0040100WE	1.03903	0.0166406	1.71928	0.000105191	Transcription factor HY5 OS=Arabidopsis thaliana GN=HY5 PE=1 SV=1	GO:0003677	transcription factor HY5-like; K16241 transcription factor HY5 (A)	Transcription factor HY5 OS=Arabidopsis thaliana GN=HY5 PE=1 SV=1	bZIP transcription factor
BnaA02T0113300WE	1.51581	0.00837826	0.810909	0.0108177	YTH domain-containing family protein 1 OS=Mus musculus GN=Ythdf1 PE=2 SV=1	--	hypothetical protein; K20102 YTH domain-containing family protein (A)	YTH domain-containing family protein 1 OS=Mus musculus GN=Ythdf1 PE=2 SV=1	YT521-B-like domain
BnaA02T0167200WE	0.759346	0.00678485	1.28165	0.00989576	DNA polymerase alpha subunit B OS=Mus musculus GN=Pola2 PE=1 SV=2	GO:0003677	DNA polymerase alpha subunit B; K02321 DNA polymerase alpha subunit B (A)	DNA polymerase alpha subunit B OS=Mus musculus GN=Pola2 PE=1 SV=2	DNA polymerase alpha subunit B N-terminal
BnaA02T0195000WE	1.53582	0.00403034	1.33513	0.00037797	--	--	--	--	--
BnaA02T0225600WE	0.742265	0.000165751	1.30163	3.77098e-05	1-aminocyclopropane-1-carboxylate oxidase 5 OS=Arabidopsis thaliana GN=At1g77330 PE=2 SV=1	GO:0016491	1-aminocyclopropane-1-carboxylate oxidase 5; K05933 aminocyclopropanecarboxylate oxidase [EC:1.14.17.4] (A)	1-aminocyclopropane-1-carboxylate oxidase 5 OS=Arabidopsis thaliana GN=At1g77330 PE=2 SV=1	2OG-Fe(II) oxygenase superfamily
BnaA02T0270200WE	1.12735	0.013245	1.25274	0.0390363	30S ribosomal protein S15 OS=Thermosipho africanus (strain TCF52B) GN=rpsO PE=3 SV=1	GO:0003735	pco142929; uncharacterized LOC100283625; K02956 small subunit ribosomal protein S15 (A)	30S ribosomal protein S15 OS=Thermosipho africanus (strain TCF52B) GN=rpsO PE=3 SV=1	Ribosomal protein S15
BnaA02T0309700WE	0.919124	0.0136165	0.984178	0.00174122	Probable galacturonosyltransferase 4 OS=Arabidopsis thaliana GN=GAUT4 PE=2 SV=1	GO:0016757	probable galacturonosyltransferase 4; K13648 alpha-1,4-galacturonosyltransferase [EC:2.4.1.43] (A)	Probable galacturonosyltransferase 4 OS=Arabidopsis thaliana GN=GAUT4 PE=2 SV=1	Glycosyl transferase family 8
BnaA02T0318200WE	1.07794	0.00402896	3.1051	8.50869e-06	Glutamate decarboxylase 4 OS=Arabidopsis thaliana GN=GAD4 PE=1 SV=1	GO:0004351	glutamate decarboxylase 4; K01580 glutamate decarboxylase [EC:4.1.1.15] (A)	Glutamate decarboxylase 4 OS=Arabidopsis thaliana GN=GAD4 PE=1 SV=1	Pyridoxal-dependent decarboxylase conserved domain
BnaA02T0380700WE	1.25612	0.00248732	3.2243	8.96514e-05	Flavone synthase OS=Petroselinum crispum GN=FNSI PE=1 SV=1	GO:0016491	2'-deoxymugineic-acid 2'-dioxygenase-like; K18054 2'-deoxymugineic-acid 2'-dioxygenase / mugineic-acid 3-dioxygenase [EC:1.14.11.24 1.14.11.25] (A)	Flavone synthase OS=Petroselinum crispum GN=FNSI PE=1 SV=1	non-haem dioxygenase in morphine synthesis N-terminal
BnaA02T0391400WE	0.936641	0.00142778	2.13882	0.0015239	Ubiquitin-conjugating enzyme E2 3 OS=Arabidopsis thaliana GN=UBC3 PE=2 SV=1	GO:0016881	ubiquitin-conjugating enzyme E2 3; K10573 ubiquitin-conjugating enzyme E2 A [EC:2.3.2.23] (A)	Ubiquitin-conjugating enzyme E2 3 OS=Arabidopsis thaliana GN=UBC3 PE=2 SV=1	Ubiquitin-conjugating enzyme
BnaA02T0397000WE	0.627369	0.000371733	3.05321	0.00020601	SAL2 phosphatase OS=Arabidopsis thaliana GN=SAL2 PE=2 SV=1	GO:0046854	SAL2 phosphatase-like; K15422 3'(2'), 5'-bisphosphate nucleotidase / inositol polyphosphate 1-phosphatase [EC:3.1.3.7 3.1.3.57] (A)	SAL2 phosphatase OS=Arabidopsis thaliana GN=SAL2 PE=2 SV=1	Inositol monophosphatase family
BnaA03T0055800WE	1.27886	0.024409	2.81925	0.000300707	Transmembrane 9 superfamily member 8 OS=Arabidopsis thaliana GN=TMN8 PE=2 SV=1	GO:0016021	transmembrane 9 superfamily member 8-like; K17086 transmembrane 9 superfamily member 2/4 (A)	Transmembrane 9 superfamily member 8 OS=Arabidopsis thaliana GN=TMN8 PE=2 SV=1	Endomembrane protein 70
BnaA03T0110600WE	0.972569	0.00705744	2.21477	0.0384619	Histone deacetylase HDT2 OS=Arabidopsis thaliana GN=HDT2 PE=1 SV=2	--	histone deacetylase HDT1-like; K11276 nucleophosmin 1 (A)	Histone deacetylase HDT2 OS=Arabidopsis thaliana GN=HDT2 PE=1 SV=2	--
BnaA03T0196600WE	0.734088	0.00244439	1.65391	0.000275628	Ribosome biogenesis regulatory protein homolog OS=Arabidopsis thaliana GN=At2g37990 PE=2 SV=2	GO:0005634	ribosome biogenesis regulatory protein homolog; K14852 regulator of ribosome biosynthesis (A)	Ribosome biogenesis regulatory protein homolog OS=Arabidopsis thaliana GN=At2g37990 PE=2 SV=2	Ribosome biogenesis regulatory protein (RRS1)
BnaA03T0234100WE	1.45119	0.00552106	2.25003	3.16441e-05	tRNA (adenine(58)-N(1))-methyltransferase non-catalytic subunit trm6 OS=Dictyostelium discoideum GN=trmt6 PE=3 SV=1	GO:0003743	tRNA (adenine(58)-N(1))-methyltransferase non-catalytic subunit trm6-like; K03256 tRNA (adenine-N(1)-)-methyltransferase non-catalytic subunit (A)	tRNA (adenine(58)-N(1))-methyltransferase non-catalytic subunit trm6 OS=Dictyostelium discoideum GN=trmt6 PE=3 SV=1	Gcd10p family
BnaA03T0244700WE	1.42015	0.0336409	1.90417	0.000406323	Glucan endo-1,3-beta-glucosidase 14 OS=Arabidopsis thaliana GN=At2g27500 PE=1 SV=2	GO:0004553	hypothetical protein; K19891 glucan endo-1,3-beta-glucosidase 1/2/3 [EC:3.2.1.39] (A)	Glucan endo-1,3-beta-glucosidase 14 OS=Arabidopsis thaliana GN=At2g27500 PE=1 SV=2	Glycosyl hydrolases family 17
BnaA03T0256000WE	0.642413	0.020959	0.986019	0.043704	Kelch domain-containing protein 4 OS=Mus musculus GN=Klhdc4 PE=2 SV=2	--	hypothetical protein; K12872 pre-mRNA-splicing factor RBM22/SLT11 (A)	Kelch domain-containing protein 4 OS=Mus musculus GN=Klhdc4 PE=2 SV=2	Domain of unknown function (DUF4110)
BnaA03T0280900WE	1.12571	2.10706e-07	2.2567	0.000787535	Glutathione S-transferase F3 OS=Arabidopsis thaliana GN=GSTF3 PE=2 SV=1	GO:0005515	glutathione S-transferase F3-like; K00799 glutathione S-transferase [EC:2.5.1.18] (A)	Glutathione S-transferase F3 OS=Arabidopsis thaliana GN=GSTF3 PE=2 SV=1	Glutathione S-transferase, C-terminal domain
BnaA03T0281000WE	1.62324	0.000348298	2.90125	0.0210469	Glutathione S-transferase F2 OS=Arabidopsis thaliana GN=GSTF2 PE=1 SV=3	GO:0005515	glutathione S-transferase F2; K00799 glutathione S-transferase [EC:2.5.1.18] (A)	Glutathione S-transferase F2 OS=Arabidopsis thaliana GN=GSTF2 PE=1 SV=3	Glutathione S-transferase, C-terminal domain
BnaA03T0283100WE	4.29643	0.00277598	1.66042	0.0407525	Chitotriosidase-1 OS=Homo sapiens GN=CHIT1 PE=1 SV=1	GO:0004553	chitotriosidase-1-like; K01183 chitinase [EC:3.2.1.14] (A)	Chitotriosidase-1 OS=Homo sapiens GN=CHIT1 PE=1 SV=1	Glycosyl hydrolases family 18
BnaA03T0323700WE	1.1976	0.000345045	1.36974	0.000580211	Ankyrin repeat domain-containing protein 1 OS=Oryctolagus cuniculus GN=ANKRD1 PE=2 SV=1	GO:0005515	Ankyrin repeat, PH and SEC7 domain containing protein secG; K10335 ankyrin repeat and SOCS box protein 13 (A)	Ankyrin repeat domain-containing protein 1 OS=Oryctolagus cuniculus GN=ANKRD1 PE=2 SV=1	Ankyrin repeat
BnaA03T0333400WE	0.583321	0.00212354	0.623815	0.0156424	Omega-3 fatty acid desaturase, chloroplastic OS=Arabidopsis thaliana GN=FAD7 PE=2 SV=1	GO:0006629	omega-3 fatty acid desaturase, chloroplastic-like; K10257 acyl-lipid omega-3 desaturase [EC:1.14.19.25 1.14.19.35 1.14.19.36] (A)	Omega-3 fatty acid desaturase, chloroplastic OS=Arabidopsis thaliana GN=FAD7 PE=2 SV=1	Fatty acid desaturase
BnaA03T0386900WE	1.68352	0.0210078	1.76062	7.20702e-05	Probable methyltransferase PMT1 OS=Arabidopsis thaliana GN=At3g23300 PE=2 SV=2	GO:0008168	probable methyltransferase PMT28; K16302 metal transporter CNNM (A)	Probable methyltransferase PMT1 OS=Arabidopsis thaliana GN=At3g23300 PE=2 SV=2	Putative S-adenosyl-L-methionine-dependent methyltransferase
BnaA03T0407800WE	0.615108	0.0137454	1.0075	0.00627174	40S ribosomal protein S25-3 OS=Arabidopsis thaliana GN=RPS25D PE=3 SV=2	--	40S ribosomal protein S25-3; K02975 small subunit ribosomal protein S25e (A)	40S ribosomal protein S25-3 OS=Arabidopsis thaliana GN=RPS25D PE=3 SV=2	S25 ribosomal protein
BnaA03T0451000WE	0.79364	0.0497303	0.983342	0.00133379	Abscisic acid receptor PYR1 OS=Arabidopsis thaliana GN=PYR1 PE=1 SV=1	--	abscisic acid receptor PYR1; K14496 abscisic acid receptor PYR/PYL family (A)	Abscisic acid receptor PYR1 OS=Arabidopsis thaliana GN=PYR1 PE=1 SV=1	Polyketide cyclase / dehydrase and lipid transport
BnaA03T0474200WE	2.33961	0.000405184	2.55162	0.000536396	Flavonoid 3'-monooxygenase OS=Arabidopsis thaliana GN=CYP75B1 PE=1 SV=1	GO:0005506	cytochrome P450 71A1-like; K00512 steroid 17alpha-monooxygenase / 17alpha-hydroxyprogesterone aldolase [EC:1.14.14.19 4.1.2.30] (A)	Flavonoid 3'-monooxygenase OS=Arabidopsis thaliana GN=CYP75B1 PE=1 SV=1	Cytochrome P450
BnaA03T0479500WE	2.49234	0.00321588	1.31319	7.29012e-06	Probable aminotransferase TAT4 OS=Arabidopsis thaliana GN=At4g23590 PE=2 SV=1	GO:0009058	cystine lyase CORI3-like; K00815 tyrosine aminotransferase [EC:2.6.1.5] (A)	Probable aminotransferase TAT4 OS=Arabidopsis thaliana GN=At4g23590 PE=2 SV=1	Aminotransferase class I and II
BnaA03T0567500WE	0.843321	0.0148345	1.01405	0.0217257	Cytochrome P450 81D11 OS=Arabidopsis thaliana GN=CYP81D11 PE=2 SV=1	GO:0005506	cytochrome P450 81D11-like; K00517 [EC:1.14.-.-] (A)	Cytochrome P450 81D11 OS=Arabidopsis thaliana GN=CYP81D11 PE=2 SV=1	Cytochrome P450
BnaA04T0033700WE	0.995505	0.029506	1.27094	0.00603293	40S ribosomal protein S26-2 OS=Arabidopsis thaliana GN=RPS26B PE=2 SV=2	GO:0003735	40S ribosomal protein S26-3-like; K02976 small subunit ribosomal protein S26e (A)	40S ribosomal protein S26-2 OS=Arabidopsis thaliana GN=RPS26B PE=2 SV=2	Ribosomal protein S26e
BnaA04T0119900WE	0.647085	0.00102662	0.866687	0.00226045	DJ-1 protein homolog E OS=Arabidopsis thaliana GN=DJ1E PE=1 SV=1	--	DJ-1 protein homolog E; K18881 D-lactate dehydratase [EC:4.2.1.130] (A)	DJ-1 protein homolog E OS=Arabidopsis thaliana GN=DJ1E PE=1 SV=1	DJ-1/PfpI family
BnaA04T0151600WE	0.96958	0.00044068	1.07093	0.0256811	Uncharacterized protein At2g24330 OS=Arabidopsis thaliana GN=At2g24330 PE=2 SV=1	--	--	Uncharacterized protein At2g24330 OS=Arabidopsis thaliana GN=At2g24330 PE=2 SV=1	Predicted integral membrane zinc-ribbon metal-binding protein
BnaA04T0179700WE	0.808745	0.0136103	2.96255	0.00380868	Tropinone reductase OS=Cochlearia officinalis GN=TR PE=1 SV=1	GO:0008152	tropinone reductase-like; K08081 tropinone reductase I [EC:1.1.1.206] (A)	Tropinone reductase OS=Cochlearia officinalis GN=TR PE=1 SV=1	short chain dehydrogenase
BnaA04T0197100WE	0.584436	0.0250385	0.793634	0.0022495	Uncharacterized N-acetyltransferase p20 OS=Bacillus licheniformis GN=p20 PE=3 SV=1	GO:0008080	--	Uncharacterized N-acetyltransferase p20 OS=Bacillus licheniformis GN=p20 PE=3 SV=1	Acetyltransferase (GNAT) domain
BnaA04T0252700WE	0.689538	0.0323634	1.00548	0.0204977	Putative methyltransferase DDB_G0268948 OS=Dictyostelium discoideum GN=DDB_G0268948 PE=1 SV=2	GO:0008152	putative aarF domain-containing protein kinase 1; K08869 aarF domain-containing kinase (A)	Putative methyltransferase DDB_G0268948 OS=Dictyostelium discoideum GN=DDB_G0268948 PE=1 SV=2	Methyltransferase domain
BnaA04T0253900WE	0.776001	0.000402536	0.74805	0.00117897	Mitochondrial acidic protein MAM33 OS=Saccharomyces cerevisiae (strain ATCC 204508 / S288c) GN=MAM33 PE=1 SV=1	GO:0005759	mitochondrial acidic protein MAM33-like; K15414 complement component 1 Q subcomponent-binding protein, mitochondrial (A)	Mitochondrial acidic protein MAM33 OS=Saccharomyces cerevisiae (strain ATCC 204508 / S288c) GN=MAM33 PE=1 SV=1	Mitochondrial glycoprotein
BnaA05T0090600WE	2.66883	0.0364965	2.99959	0.00255303	Protein MOR1 OS=Arabidopsis thaliana GN=MOR1 PE=1 SV=1	--	protein MOR1-like; K16803 cytoskeleton-associated protein 5 (A)	Protein MOR1 OS=Arabidopsis thaliana GN=MOR1 PE=1 SV=1	CLASP N terminal
BnaA05T0095800WE	0.684481	0.00402229	0.666397	0.000690741	Bifunctional purine biosynthesis protein PurH OS=Syntrophomonas wolfei subsp. wolfei (strain DSM 2245B / Goettingen) GN=purH PE=3 SV=1	GO:0003937	bifunctional purine biosynthesis protein PurH-like; K00602 phosphoribosylaminoimidazolecarboxamide formyltransferase / IMP cyclohydrolase [EC:2.1.2.3 3.5.4.10] (A)	Bifunctional purine biosynthesis protein PurH OS=Syntrophomonas wolfei subsp. wolfei (strain DSM 2245B / Goettingen) GN=purH PE=3 SV=1	MGS-like domain
BnaA05T0112600WE	1.5701	0.012842	0.812261	0.0454215	--	--	--	--	--
BnaA05T0134800WE	2.12453	0.000745647	1.38638	0.00160365	Protein transport protein SEC13 homolog B OS=Arabidopsis thaliana GN=SEC13B PE=1 SV=1	GO:0005515	protein transport protein SEC13 homolog B-like; K14004 protein transport protein SEC13 (A)	Protein transport protein SEC13 homolog B OS=Arabidopsis thaliana GN=SEC13B PE=1 SV=1	WD domain, G-beta repeat
BnaA05T0283500WE	0.935315	7.08658e-05	4.29366	1.68797e-09	ATP sulfurylase 1, chloroplastic OS=Arabidopsis thaliana GN=APS1 PE=1 SV=1	GO:0004781	ATP sulfurylase 1, chloroplastic-like; K13811 3'-phosphoadenosine 5'-phosphosulfate synthase [EC:2.7.7.4 2.7.1.25] (A)	ATP sulfurylase 1, chloroplastic OS=Arabidopsis thaliana GN=APS1 PE=1 SV=1	PUA-like domain
BnaA05T0366200WE	0.81779	0.0420124	0.756361	0.00583848	YTH domain-containing family protein 2 OS=Mus musculus GN=Ythdf2 PE=2 SV=1	--	uncharacterized LOC105790132; K20102 YTH domain-containing family protein (A)	YTH domain-containing family protein 2 OS=Mus musculus GN=Ythdf2 PE=2 SV=1	YT521-B-like domain
BnaA06T0017600WE	0.736997	0.0096996	2.28907	0.0198739	Beta-D-glucopyranosyl abscisate beta-glucosidase OS=Arabidopsis thaliana GN=BGLU18 PE=1 SV=2	GO:0004553	beta-D-glucopyranosyl abscisate beta-glucosidase-like; K15748 beta-D-glucopyranosyl abscisate beta-glucosidase [EC:3.2.1.175] (A)	Beta-D-glucopyranosyl abscisate beta-glucosidase OS=Arabidopsis thaliana GN=BGLU18 PE=1 SV=2	Glycosyl hydrolase family 1
BnaA06T0028100WE	0.695554	0.0467552	1.51287	0.00641334	Scarecrow-like protein 5 OS=Arabidopsis thaliana GN=SCL5 PE=2 SV=1	--	hypothetical protein; K14494 DELLA protein (A)	Scarecrow-like protein 5 OS=Arabidopsis thaliana GN=SCL5 PE=2 SV=1	GRAS domain family
BnaA06T0052200WE	1.22001	0.0465368	0.896052	0.0265979	Phosphoglycerate mutase-like protein AT74H OS=Arabidopsis thaliana GN=At1g08940 PE=3 SV=2	--	hypothetical protein; K15634 probable phosphoglycerate mutase [EC:5.4.2.12] (A)	Phosphoglycerate mutase-like protein AT74H OS=Arabidopsis thaliana GN=At1g08940 PE=3 SV=2	Histidine phosphatase superfamily (branch 1)
BnaA06T0060200WE	0.890956	0.00841068	0.822339	0.00194623	Multiple inositol polyphosphate phosphatase 1 OS=Dictyostelium discoideum GN=mipp1 PE=1 SV=1	GO:0003993	multiple inositol polyphosphate phosphatase 1-like; K03103 multiple inositol-polyphosphate phosphatase / 2,3-bisphosphoglycerate 3-phosphatase [EC:3.1.3.62 3.1.3.80] (A)	Multiple inositol polyphosphate phosphatase 1 OS=Dictyostelium discoideum GN=mipp1 PE=1 SV=1	Histidine phosphatase superfamily (branch 2)
BnaA06T0105600WE	1.54856	0.00485304	0.857577	4.58166e-05	Factor of DNA methylation 1 OS=Arabidopsis thaliana GN=FDM1 PE=1 SV=1	GO:0031047	LAMA2; laminin, alpha 2; K05637 laminin, alpha 1/2 (A)	Factor of DNA methylation 1 OS=Arabidopsis thaliana GN=FDM1 PE=1 SV=1	XS zinc finger domain
BnaA06T0363600WE	1.31044	0.000820437	1.02035	9.15497e-05	tRNA (guanine-N(7)-)-methyltransferase OS=Arabidopsis thaliana GN=At5g24840 PE=2 SV=1	GO:0006400	tRNA (guanine-N(7)-)-methyltransferase; K03439 tRNA (guanine-N7-)-methyltransferase [EC:2.1.1.33] (A)	tRNA (guanine-N(7)-)-methyltransferase OS=Arabidopsis thaliana GN=At5g24840 PE=2 SV=1	Putative methyltransferase
BnaA07T0016800WE	1.13573	0.0163521	2.50037	0.00133215	EG45-like domain containing protein 2 OS=Arabidopsis thaliana GN=EGC2 PE=2 SV=2	--	uncharacterized LOC104415908; K14771 U3 small nucleolar RNA-associated protein 19 (A)	EG45-like domain containing protein 2 OS=Arabidopsis thaliana GN=EGC2 PE=2 SV=2	Lytic transglycolase
BnaA07T0045500WE	0.930354	0.0478592	2.00823	0.00322597	--	--	--	--	--
BnaA07T0059200WE	0.903202	0.00326967	0.891452	0.0355404	Oleoyl-acyl carrier protein thioesterase 1, chloroplastic OS=Arabidopsis thaliana GN=FATA PE=1 SV=1	GO:0006633	FatA1; oleoyl-acyl carrier protein thioesterase 1, chloroplastic; K10782 fatty acyl-ACP thioesterase A [EC:3.1.2.14] (A)	Oleoyl-acyl carrier protein thioesterase 1, chloroplastic OS=Arabidopsis thaliana GN=FATA PE=1 SV=1	Acyl-ACP thioesterase
BnaA07T0098300WE	1.61145	0.0032718	2.1458	2.14755e-05	Alpha-glucosidase 2 OS=Arabidopsis thaliana GN=GCS2 PE=2 SV=1	GO:0004573	alpha-glucosidase 2-like; K01228 mannosyl-oligosaccharide glucosidase [EC:3.2.1.106] (A)	Alpha-glucosidase 2 OS=Arabidopsis thaliana GN=GCS2 PE=2 SV=1	Glycosyl hydrolase family 63 C-terminal domain
BnaA07T0172600WE	0.864566	0.0446204	1.876	0.00036136	UPF0160 protein MYG1, mitochondrial OS=Homo sapiens GN=C12orf10 PE=1 SV=2	--	hypothetical protein; K03189 urease accessory protein (A)	UPF0160 protein MYG1, mitochondrial OS=Homo sapiens GN=C12orf10 PE=1 SV=2	Uncharacterised protein family (UPF0160)
BnaA07T0215900WE	0.707373	0.00026606	2.63892	6.12893e-05	Acyl-CoA dehydrogenase family member 10 OS=Homo sapiens GN=ACAD10 PE=1 SV=1	--	hypothetical protein; K11729 acyl-CoA dehydrogenase family member 10 (A)	Acyl-CoA dehydrogenase family member 10 OS=Homo sapiens GN=ACAD10 PE=1 SV=1	Haloacid dehalogenase-like hydrolase
BnaA07T0244000WE	0.725194	0.023155	1.64571	0.0056555	S-adenosyl-L-methionine-dependent tRNA 4-demethylwyosine synthase OS=Arabidopsis thaliana GN=TYW1 PE=2 SV=1	GO:0003824	S-adenosyl-L-methionine-dependent tRNA 4-demethylwyosine synthase-like; K15449 tRNA wybutosine-synthesizing protein 1 [EC:4.1.3.44] (A)	S-adenosyl-L-methionine-dependent tRNA 4-demethylwyosine synthase OS=Arabidopsis thaliana GN=TYW1 PE=2 SV=1	Wyosine base formation
BnaA07T0248300WE	0.672214	0.0294825	1.2008	1.96411e-05	Putative glycosyltransferase 5 OS=Arabidopsis thaliana GN=GT5 PE=2 SV=1	GO:0016021	putative glycosyltransferase 5; K08238 xyloglucan 6-xylosyltransferase [EC:2.4.2.39] (A)	Putative glycosyltransferase 5 OS=Arabidopsis thaliana GN=GT5 PE=2 SV=1	galactosyl transferase GMA12/MNN10 family
BnaA07T0362700WE	0.616659	0.00839476	0.647971	2.79205e-06	Alcohol dehydrogenase class-P OS=Arabidopsis thaliana GN=ADH1 PE=1 SV=2	GO:0008270	adh1; alcohol dehydrogenase class-P; K18857 alcohol dehydrogenase class-P [EC:1.1.1.1] (A)	Alcohol dehydrogenase class-P OS=Arabidopsis thaliana GN=ADH1 PE=1 SV=2	Zinc-binding dehydrogenase
BnaA07T0366300WE	0.604086	8.29848e-05	1.4351	3.23305e-06	Nitrate reductase [NADH], clone PBNBR1405 OS=Brassica napus GN=NIA1 PE=2 SV=1	GO:0009055	nitrate reductase [NADH], clone PBNBR1405; K10534 nitrate reductase (NAD(P)H) [EC:1.7.1.1 1.7.1.2 1.7.1.3] (A)	Nitrate reductase [NADH], clone PBNBR1405 OS=Brassica napus GN=NIA1 PE=2 SV=1	Cytochrome b5-like Heme/Steroid binding domain
BnaA08T0120100WE	0.695836	0.00736238	0.684927	0.0166907	UDP-glycosyltransferase 73B3 OS=Arabidopsis thaliana GN=UGT73B3 PE=2 SV=1	GO:0008152	scopoletin glucosyltransferase; K13496 UDP-glucosyl transferase 73C [EC:2.4.1.-] (A)	UDP-glycosyltransferase 73B3 OS=Arabidopsis thaliana GN=UGT73B3 PE=2 SV=1	UDP-glucoronosyl and UDP-glucosyl transferase
BnaA08T0120500WE	1.06788	0.00213729	1.79194	0.000122762	Uncharacterized protein C6G9.01c OS=Schizosaccharomyces pombe (strain 972 / ATCC 24843) GN=SPAC6G9.01c PE=4 SV=2	--	Sulfite reductase subunit beta; K00381 sulfite reductase (NADPH) hemoprotein beta-component [EC:1.8.1.2] (A)	Uncharacterized protein C6G9.01c OS=Schizosaccharomyces pombe (strain 972 / ATCC 24843) GN=SPAC6G9.01c PE=4 SV=2	Eukaryotic protein of unknown function (DUF1764)
BnaA08T0130300WE	0.581863	0.00124717	0.722178	0.0092809	Putative exosome complex component rrp40 OS=Dictyostelium discoideum GN=exosc3 PE=3 SV=1	GO:0000178	putative exosome complex component rrp40; K03681 exosome complex component RRP40 (A)	Putative exosome complex component rrp40 OS=Dictyostelium discoideum GN=exosc3 PE=3 SV=1	--
BnaA08T0137900WE	1.05165	5.67815e-05	2.20553	5.66881e-06	Putative glutamine amidotransferase YLR126C OS=Saccharomyces cerevisiae (strain ATCC 204508 / S288c) GN=YLR126C PE=1 SV=1	--	GMP synthase (EC:6.3.5.2); K01951 GMP synthase (glutamine-hydrolysing) [EC:6.3.5.2] (A)	Putative glutamine amidotransferase YLR126C OS=Saccharomyces cerevisiae (strain ATCC 204508 / S288c) GN=YLR126C PE=1 SV=1	Glutamine amidotransferase class-I
BnaA08T0199900WE	1.0652	0.00101232	1.04848	2.36084e-05	60S ribosomal protein L17-1 OS=Arabidopsis thaliana GN=RPL17A PE=2 SV=1	GO:0003735	60S ribosomal protein L17-1-like; K02880 large subunit ribosomal protein L17e (A)	60S ribosomal protein L17-1 OS=Arabidopsis thaliana GN=RPL17A PE=2 SV=1	Ribosomal protein L22p/L17e
BnaA08T0226400WE	1.00087	0.00281456	0.750934	3.27851e-05	Probable prolyl 4-hydroxylase 3 OS=Arabidopsis thaliana GN=P4H3 PE=2 SV=1	GO:0005506	probable prolyl 4-hydroxylase 3; K00472 prolyl 4-hydroxylase [EC:1.14.11.2] (A)	Probable prolyl 4-hydroxylase 3 OS=Arabidopsis thaliana GN=P4H3 PE=2 SV=1	2OG-Fe(II) oxygenase superfamily
BnaA08T0295600WE	1.11758	0.00267045	0.87298	0.00554773	Eukaryotic translation initiation factor 2 subunit 3 OS=Homo sapiens GN=EIF2S3 PE=1 SV=3	GO:0003924	eukaryotic translation initiation factor 2 subunit gamma; K03242 translation initiation factor 2 subunit 3 (A)	Eukaryotic translation initiation factor 2 subunit 3 OS=Homo sapiens GN=EIF2S3 PE=1 SV=3	Elongation factor Tu domain 2
BnaA08T0296400WE	0.804918	0.00158485	0.990673	0.00517627	Uncharacterized protein At1g03900 OS=Arabidopsis thaliana GN=At1g03900 PE=2 SV=1	GO:0006897	uncharacterized protein At1g03900; K20069 adaptin ear-binding coat-associated protein 1/2 (A)	Uncharacterized protein At1g03900 OS=Arabidopsis thaliana GN=At1g03900 PE=2 SV=1	Protein of unknown function (DUF1681)
BnaA09T0016100WE	0.587677	0.000212143	0.663025	6.83013e-06	60S ribosomal protein L19-2 OS=Arabidopsis thaliana GN=RPL19B PE=2 SV=1	GO:0003735	60S ribosomal protein L19-1; K02885 large subunit ribosomal protein L19e (A)	60S ribosomal protein L19-2 OS=Arabidopsis thaliana GN=RPL19B PE=2 SV=1	Ribosomal protein L19e
BnaA09T0079700WE	1.88933	0.0001234	2.33713	1.64268e-05	Uncharacterized protein At1g04910 OS=Arabidopsis thaliana GN=At1g04910 PE=2 SV=1	--	uncharacterized LOC103446271; K13506 glycerol-3-phosphate O-acyltransferase 3/4 [EC:2.3.1.15] (A)	Uncharacterized protein At1g04910 OS=Arabidopsis thaliana GN=At1g04910 PE=2 SV=1	GDP-fucose protein O-fucosyltransferase
BnaA09T0180400WE	0.874552	0.0041648	0.919719	3.58826e-06	Probable inorganic phosphate transporter 1-3 OS=Arabidopsis thaliana GN=PHT1-3 PE=2 SV=1	GO:0016021	probable inorganic phosphate transporter 1-3; K08176 MFS transporter, PHS family, inorganic phosphate transporter (A)	Probable inorganic phosphate transporter 1-3 OS=Arabidopsis thaliana GN=PHT1-3 PE=2 SV=1	Sugar (and other) transporter
BnaA09T0231800WE	0.77176	0.00677256	0.96516	0.00274647	UDP-glucuronate 4-epimerase 5 OS=Arabidopsis thaliana GN=GAE5 PE=2 SV=1	GO:0003824	UDP-glucuronate 4-epimerase 5-like; K08679 UDP-glucuronate 4-epimerase [EC:5.1.3.6] (A)	UDP-glucuronate 4-epimerase 5 OS=Arabidopsis thaliana GN=GAE5 PE=2 SV=1	NAD dependent epimerase/dehydratase family
BnaA09T0252100WE	0.768883	0.000155914	0.745626	0.00066683	Peroxidase C2 OS=Armoracia rusticana GN=PRXC2 PE=3 SV=1	GO:0004601	peroxidase C2; K00430 peroxidase [EC:1.11.1.7] (A)	Peroxidase C2 OS=Armoracia rusticana GN=PRXC2 PE=3 SV=1	Peroxidase
BnaA09T0411400WE	1.44798	0.00413636	1.86172	0.00120164	Inactive tetrahydrocannabinolic acid synthase OS=Cannabis sativa PE=3 SV=1	GO:0003824	cysteine desulfurase, mitochondrial precursor; K04487 cysteine desulfurase [EC:2.8.1.7] (A)	Inactive tetrahydrocannabinolic acid synthase OS=Cannabis sativa PE=3 SV=1	Berberine and berberine like
BnaA09T0638800WE	0.653874	0.00714967	0.681527	0.0154039	UDP-glycosyltransferase 71C4 OS=Arabidopsis thaliana GN=UGT71C4 PE=2 SV=2	GO:0008152	anthocyanidin 3-O-glucosyltransferase 2; K08237 hydroquinone glucosyltransferase [EC:2.4.1.218] (A)	UDP-glycosyltransferase 71C4 OS=Arabidopsis thaliana GN=UGT71C4 PE=2 SV=2	UDP-glucoronosyl and UDP-glucosyl transferase
BnaA10T0125200WE	0.594446	0.0131721	0.582057	0.043862	--	--	--	--	--
BnaA10T0137800WE	0.932702	0.00426548	0.729551	0.000802441	SelT-like protein OS=Arabidopsis thaliana GN=At3g47300 PE=2 SV=2	GO:0008430	--	SelT-like protein OS=Arabidopsis thaliana GN=At3g47300 PE=2 SV=2	Rdx family
BnaA10T0177000WE	1.05092	0.000457567	1.49346	5.00627e-05	Dihydroflavonol-4-reductase OS=Dianthus caryophyllus GN=A PE=2 SV=1	--	actin-related protein 2/3 complex subunit 2A-like; K05758 actin related protein 2/3 complex, subunit 2 (A)	Dihydroflavonol-4-reductase OS=Dianthus caryophyllus GN=A PE=2 SV=1	NAD(P)H-binding
BnaA10T0213800WE	0.596617	8.45491e-06	0.945171	4.58884e-08	U3 small nucleolar RNA-associated protein 18 homolog OS=Arabidopsis thaliana GN=At5g14050 PE=1 SV=1	GO:0005515	U3 small nucleolar RNA-associated protein 18 homolog; K14553 U3 small nucleolar RNA-associated protein 18 (A)	U3 small nucleolar RNA-associated protein 18 homolog OS=Arabidopsis thaliana GN=At5g14050 PE=1 SV=1	WD domain, G-beta repeat
BnaA10T0227100WE	1.29618	0.00027054	1.31022	1.18449e-05	Beta-fructofuranosidase, insoluble isoenzyme CWINV6 OS=Arabidopsis thaliana GN=CWINV6 PE=2 SV=1	GO:0004553	beta-fructofuranosidase, insoluble isoenzyme CWINV6-like; K01193 beta-fructofuranosidase [EC:3.2.1.26] (A)	Beta-fructofuranosidase, insoluble isoenzyme CWINV6 OS=Arabidopsis thaliana GN=CWINV6 PE=2 SV=1	Glycosyl hydrolases family 32 C terminal
BnaA10T0266700WE	1.93676	0.000262786	2.67834	0.00910259	Cytochrome P450 71A1 OS=Persea americana GN=CYP71A1 PE=1 SV=2	GO:0005506	cytochrome P450 71A1-like; K17854 cytochrome P450, family 2, subfamily K (A)	Cytochrome P450 71A1 OS=Persea americana GN=CYP71A1 PE=1 SV=2	Cytochrome P450
BnaA10T0267400WE	0.658632	0.00339668	0.762589	7.42883e-05	UDP-glycosyltransferase 76C2 OS=Arabidopsis thaliana GN=UGT76C2 PE=1 SV=1	GO:0008152	UDP-glycosyltransferase 76C2; K13493 cytokinin-N-glucosyltransferase [EC:2.4.1.-] (A)	UDP-glycosyltransferase 76C2 OS=Arabidopsis thaliana GN=UGT76C2 PE=1 SV=1	UDP-glucoronosyl and UDP-glucosyl transferase
BnaC01T0101700WE	1.02543	0.0220634	1.41844	0.001888	Chitotriosidase-1 OS=Homo sapiens GN=CHIT1 PE=1 SV=1	GO:0004553	chitotriosidase-1-like; K01183 chitinase [EC:3.2.1.14] (A)	Chitotriosidase-1 OS=Homo sapiens GN=CHIT1 PE=1 SV=1	Glycosyl hydrolases family 18
BnaC01T0111000WE	0.831282	0.00173742	0.799076	0.0342093	--	GO:0004129	--	--	Cytochrome c oxidase subunit VII
BnaC01T0126300WE	0.713545	0.00287341	0.723733	0.00279366	Putative methyltransferase DDB_G0268948 OS=Dictyostelium discoideum GN=DDB_G0268948 PE=1 SV=2	GO:0008152	putative aarF domain-containing protein kinase 1; K08869 aarF domain-containing kinase (A)	Putative methyltransferase DDB_G0268948 OS=Dictyostelium discoideum GN=DDB_G0268948 PE=1 SV=2	Methyltransferase domain
BnaC01T0268300WE	0.813938	0.0290176	0.645896	0.0344429	RNA-binding protein 25 OS=Homo sapiens GN=RBM25 PE=1 SV=3	GO:0003676	RNA-binding protein 25; K12822 RNA-binding protein 25 (A)	RNA-binding protein 25 OS=Homo sapiens GN=RBM25 PE=1 SV=3	RNA recognition motif. (a.k.a. RRM, RBD, or RNP domain)
BnaC01T0268700WE	0.677101	3.45044e-05	0.955442	5.83636e-05	Probable nucleoredoxin 1 OS=Arabidopsis thaliana GN=At1g60420 PE=1 SV=1	GO:0047134	probable nucleoredoxin 1; K17609 nucleoredoxin [EC:1.8.1.8] (A)	Probable nucleoredoxin 1 OS=Arabidopsis thaliana GN=At1g60420 PE=1 SV=1	C1-like domain
BnaC02T0087600WE	0.775984	0.00478649	1.83119	0.00213093	Aspartate aminotransferase, cytoplasmic isozyme 1 OS=Arabidopsis thaliana GN=ASP2 PE=1 SV=2	GO:0006520	aspartate aminotransferase, cytoplasmic isozyme 1; K14454 aspartate aminotransferase, cytoplasmic [EC:2.6.1.1] (A)	Aspartate aminotransferase, cytoplasmic isozyme 1 OS=Arabidopsis thaliana GN=ASP2 PE=1 SV=2	Aminotransferase class I and II
BnaC02T0435600WE	1.31895	0.0362575	1.55455	0.00515644	Cytochrome P450 71B23 OS=Arabidopsis thaliana GN=CYP71B23 PE=2 SV=1	GO:0005506	CYP71B28; cytochrome P450 71B28; K00517 [EC:1.14.-.-] (A)	Cytochrome P450 71B23 OS=Arabidopsis thaliana GN=CYP71B23 PE=2 SV=1	Cytochrome P450
BnaC03T0258400WE	2.13569	0.00086746	2.64048	0.0121008	Glutathione S-transferase F3 OS=Arabidopsis thaliana GN=GSTF3 PE=2 SV=1	GO:0005515	glutathione S-transferase F3-like; K00799 glutathione S-transferase [EC:2.5.1.18] (A)	Glutathione S-transferase F3 OS=Arabidopsis thaliana GN=GSTF3 PE=2 SV=1	Glutathione S-transferase, C-terminal domain
BnaC03T0435100WE	1.16243	0.00437476	1.62375	5.23904e-06	Rhodanese-like domain-containing protein 17 OS=Arabidopsis thaliana GN=STR17 PE=2 SV=1	--	receptor homology region, transmembrane domain- and RING domain-containing protein 1; K15692 E3 ubiquitin-protein ligase RNF13 [EC:2.3.2.27] (A)	Rhodanese-like domain-containing protein 17 OS=Arabidopsis thaliana GN=STR17 PE=2 SV=1	Rhodanese-like domain
BnaC03T0460400WE	0.739811	0.00273184	0.827481	0.000205721	Probable nitronate monooxygenase OS=Bacillus subtilis (strain 168) GN=yrpB PE=3 SV=1	GO:0018580	hypothetical protein; K00459 nitronate monooxygenase [EC:1.13.12.16] (A)	Probable nitronate monooxygenase OS=Bacillus subtilis (strain 168) GN=yrpB PE=3 SV=1	Nitronate monooxygenase
BnaC03T0631800WE	0.995609	0.000289657	0.82046	0.00250605	Flavonoid 3'-monooxygenase OS=Arabidopsis thaliana GN=CYP75B1 PE=1 SV=1	GO:0005506	geraniol 8-hydroxylase-like; K00512 steroid 17alpha-monooxygenase / 17alpha-hydroxyprogesterone aldolase [EC:1.14.14.19 4.1.2.30] (A)	Flavonoid 3'-monooxygenase OS=Arabidopsis thaliana GN=CYP75B1 PE=1 SV=1	Cytochrome P450
BnaC04T0334000WE	1.05768	0.000210077	1.35535	9.96407e-06	Clustered mitochondria protein OS=Arabidopsis thaliana GN=FMT PE=2 SV=1	GO:0005515	clustered mitochondria protein-like; K03255 protein TIF31 (A)	Clustered mitochondria protein OS=Arabidopsis thaliana GN=FMT PE=2 SV=1	Protein of unknown function (DUF727)
BnaC04T0391100WE	0.927867	0.00167662	1.01805	0.00141967	Protease Do-like 9 OS=Arabidopsis thaliana GN=DEGP9 PE=1 SV=1	GO:0004252	hypothetical protein; K11338 RuvB-like protein 2 [EC:3.6.4.12] (A)	Protease Do-like 9 OS=Arabidopsis thaliana GN=DEGP9 PE=1 SV=1	PDZ domain
BnaC04T0480400WE	1.84241	0.00285798	2.99292	0.00355679	Tropinone reductase OS=Cochlearia officinalis GN=TR PE=1 SV=1	GO:0008152	tropinone reductase-like; K08081 tropinone reductase I [EC:1.1.1.206] (A)	Tropinone reductase OS=Cochlearia officinalis GN=TR PE=1 SV=1	short chain dehydrogenase
BnaC05T0032800WE	0.851945	0.00602884	2.05564	0.000159557	1-aminocyclopropane-1-carboxylate oxidase 4 OS=Arabidopsis thaliana GN=ACO4 PE=1 SV=2	GO:0016491	1-aminocyclopropane-1-carboxylate oxidase 4; K05933 aminocyclopropanecarboxylate oxidase [EC:1.14.17.4] (A)	1-aminocyclopropane-1-carboxylate oxidase 4 OS=Arabidopsis thaliana GN=ACO4 PE=1 SV=2	non-haem dioxygenase in morphine synthesis N-terminal
BnaC05T0150600WE	0.751565	0.000701115	0.66191	0.0013531	Cytosolic sulfotransferase 17 OS=Arabidopsis thaliana GN=SOT17 PE=1 SV=1	GO:0008146	cytosolic sulfotransferase 16-like; K11821 desulfoglucosinolate sulfotransferase A/B/C [EC:2.8.2.-] (A)	Cytosolic sulfotransferase 17 OS=Arabidopsis thaliana GN=SOT17 PE=1 SV=1	Sulfotransferase domain
BnaC05T0424600WE	0.715194	0.000731791	0.791717	0.000548849	Lectin-like protein At3g16530 OS=Arabidopsis thaliana GN=At3g16530 PE=1 SV=1	GO:0030246	L-type lectin-domain containing receptor kinase IV.2-like; K04730 interleukin-1 receptor-associated kinase 1 [EC:2.7.11.1] (A)	Lectin-like protein At3g16530 OS=Arabidopsis thaliana GN=At3g16530 PE=1 SV=1	Legume lectin domain
BnaC06T0009500WE	1.96629	8.14365e-05	1.52093	0.00147302	Thioredoxin H5 OS=Arabidopsis thaliana GN=TRX5 PE=1 SV=1	GO:0006662	thioredoxin H5-like; K03671 thioredoxin 1 (A)	Thioredoxin H5 OS=Arabidopsis thaliana GN=TRX5 PE=1 SV=1	Thioredoxin
BnaC06T0014000WE	0.640171	0.00804658	1.18011	0.0189567	3beta-hydroxysteroid-dehydrogenase/decarboxylase isoform 1 OS=Arabidopsis thaliana GN=3BETAHSD/D1 PE=2 SV=1	GO:0003854	3beta-hydroxysteroid-dehydrogenase/decarboxylase isoform 1-like; K07748 sterol-4alpha-carboxylate 3-dehydrogenase (decarboxylating) [EC:1.1.1.170] (A)	3beta-hydroxysteroid-dehydrogenase/decarboxylase isoform 1 OS=Arabidopsis thaliana GN=3BETAHSD/D1 PE=2 SV=1	3-beta hydroxysteroid dehydrogenase/isomerase family
BnaC06T0016500WE	0.581768	0.00229236	1.69629	2.10625e-07	Hexokinase-like 1 protein OS=Arabidopsis thaliana GN=At1g47840 PE=2 SV=2	GO:0005524	hexokinase-like 1 protein; K00844 hexokinase [EC:2.7.1.1] (A)	Hexokinase-like 1 protein OS=Arabidopsis thaliana GN=At1g47840 PE=2 SV=2	Hexokinase
BnaC06T0063000WE	1.59697	0.0237361	0.822111	0.00346448	Stem-specific protein TSJT1 OS=Nicotiana tabacum GN=TSJT1 PE=2 SV=1	--	asparagine synthase; K01953 asparagine synthase (glutamine-hydrolysing) [EC:6.3.5.4] (A)	Stem-specific protein TSJT1 OS=Nicotiana tabacum GN=TSJT1 PE=2 SV=1	Aluminium induced protein
BnaC06T0175200WE	0.677921	0.0108626	0.936647	1.26788e-05	Universal stress protein A-like protein OS=Arabidopsis thaliana GN=At3g01520 PE=1 SV=2	GO:0006950	U-box domain-containing protein 35-like; K17609 nucleoredoxin [EC:1.8.1.8] (A)	Universal stress protein A-like protein OS=Arabidopsis thaliana GN=At3g01520 PE=1 SV=2	Universal stress protein family
BnaC06T0209800WE	0.686601	0.00106569	0.972228	0.00309747	ERBB-3 BINDING PROTEIN 1 OS=Arabidopsis thaliana GN=EBP1 PE=2 SV=1	GO:0004177	hypothetical protein; K01265 methionyl aminopeptidase [EC:3.4.11.18] (A)	ERBB-3 BINDING PROTEIN 1 OS=Arabidopsis thaliana GN=EBP1 PE=2 SV=1	Metallopeptidase family M24
BnaC06T0231200WE	0.857926	0.0178861	1.90893	0.0318082	Glucan endo-1,3-beta-glucosidase, acidic isoform OS=Arabidopsis thaliana GN=BG2 PE=1 SV=2	GO:0004553	hypothetical protein; K19892 glucan endo-1,3-beta-glucosidase 4 [EC:3.2.1.39] (A)	Glucan endo-1,3-beta-glucosidase, acidic isoform OS=Arabidopsis thaliana GN=BG2 PE=1 SV=2	Glycosyl hydrolases family 17
BnaC06T0385600WE	0.765394	0.000844264	1.21007	0.0133479	Glutathione S-transferase U12 OS=Arabidopsis thaliana GN=GSTU12 PE=2 SV=2	GO:0005515	glutathione S-transferase U12-like; K00799 glutathione S-transferase [EC:2.5.1.18] (A)	Glutathione S-transferase U12 OS=Arabidopsis thaliana GN=GSTU12 PE=2 SV=2	Glutathione S-transferase, C-terminal domain
BnaC07T0022800WE	0.725545	0.000284194	1.9012	2.88751e-06	1-aminocyclopropane-1-carboxylate oxidase 1 OS=Arabidopsis thaliana GN=ACO1 PE=2 SV=1	GO:0016491	1-aminocyclopropane-1-carboxylate oxidase 1-like; K05933 aminocyclopropanecarboxylate oxidase [EC:1.14.17.4] (A)	1-aminocyclopropane-1-carboxylate oxidase 1 OS=Arabidopsis thaliana GN=ACO1 PE=2 SV=1	non-haem dioxygenase in morphine synthesis N-terminal
BnaC07T0138400WE	0.884303	0.00597566	0.775401	0.0341621	T-complex protein 1 subunit epsilon OS=Arabidopsis thaliana GN=CCT5 PE=1 SV=1	GO:0005524	T-complex protein 1 subunit epsilon-like; K09497 T-complex protein 1 subunit epsilon (A)	T-complex protein 1 subunit epsilon OS=Arabidopsis thaliana GN=CCT5 PE=1 SV=1	TCP-1/cpn60 chaperonin family
BnaC07T0166400WE	1.99769	0.00292942	4.3579	0.00354002	Caffeic acid 3-O-methyltransferase OS=Catharanthus roseus GN=COMT1 PE=2 SV=1	GO:0008168	caffeic acid 3-O-methyltransferase-like; K13066 caffeic acid 3-O-methyltransferase [EC:2.1.1.68] (A)	Caffeic acid 3-O-methyltransferase OS=Catharanthus roseus GN=COMT1 PE=2 SV=1	Dimerisation domain
BnaC07T0399600WE	1.37681	0.0347905	0.967305	0.0158533	1-acylglycerol-3-phosphate O-acyltransferase OS=Arabidopsis thaliana GN=At4g24160 PE=1 SV=1	GO:0003824	alpha/beta-hydrolase; K13698 abhydrolase domain-containing protein 4 (A)	1-acylglycerol-3-phosphate O-acyltransferase OS=Arabidopsis thaliana GN=At4g24160 PE=1 SV=1	Alpha/beta hydrolase family
BnaC08T0096100WE	1.20387	0.00236118	1.50874	0.0204904	SNF1-related protein kinase regulatory subunit beta-2 OS=Arabidopsis thaliana GN=KINB2 PE=1 SV=1	GO:0005515	SNF1-related protein kinase regulatory subunit beta-2-like; K07199 5'-AMP-activated protein kinase, regulatory beta subunit (A)	SNF1-related protein kinase regulatory subunit beta-2 OS=Arabidopsis thaliana GN=KINB2 PE=1 SV=1	5'-AMP-activated protein kinase beta subunit, interaction domain
BnaC08T0133000WE	0.599313	0.000299073	1.25058	1.45807e-05	Peroxisomal fatty acid beta-oxidation multifunctional protein AIM1 OS=Arabidopsis thaliana GN=AIM1 PE=1 SV=1	GO:0003824	peroxisomal fatty acid beta-oxidation multifunctional protein AIM1-like; K10527 enoyl-CoA hydratase/3-hydroxyacyl-CoA dehydrogenase [EC:4.2.1.17 1.1.1.35 1.1.1.211] (A)	Peroxisomal fatty acid beta-oxidation multifunctional protein AIM1 OS=Arabidopsis thaliana GN=AIM1 PE=1 SV=1	3-hydroxyacyl-CoA dehydrogenase, C-terminal domain
BnaC08T0339100WE	0.743039	5.55718e-05	1.18041	0.0278604	LETM1 and EF-hand domain-containing protein 1, mitochondrial OS=Gallus gallus GN=LETM1 PE=2 SV=1	GO:0005509	LETM1 and EF-hand domain-containing protein 1, mitochondrial-like; K17800 LETM1 and EF-hand domain-containing protein 1, mitochondrial (A)	LETM1 and EF-hand domain-containing protein 1, mitochondrial OS=Gallus gallus GN=LETM1 PE=2 SV=1	LETM1-like protein
BnaC09T0016200WE	0.757643	0.000375813	1.23662	0.000730432	Glutathione S-transferase F3 OS=Arabidopsis thaliana GN=GSTF3 PE=2 SV=1	GO:0005515	glutathione S-transferase F3-like; K00799 glutathione S-transferase [EC:2.5.1.18] (A)	Glutathione S-transferase F3 OS=Arabidopsis thaliana GN=GSTF3 PE=2 SV=1	Glutathione S-transferase, C-terminal domain
BnaC09T0032400WE	1.72724	0.00304503	1.59474	5.33428e-05	Probable mitochondrial chaperone BCS1-B OS=Dictyostelium discoideum GN=bcsl1b PE=3 SV=1	GO:0000166	26S protease regulatory subunit 6A-like; K08900 mitochondrial chaperone BCS1 (A)	Probable mitochondrial chaperone BCS1-B OS=Dictyostelium discoideum GN=bcsl1b PE=3 SV=1	ATPase family associated with various cellular activities (AAA)
BnaC09T0267600WE	0.740591	6.0024e-06	1.9745	0.00798963	Hydroxymethylglutaryl-CoA synthase OS=Arabidopsis thaliana GN=HMGS PE=1 SV=2	GO:0004421	hydroxymethylglutaryl-CoA synthase-like; K01641 hydroxymethylglutaryl-CoA synthase [EC:2.3.3.10] (A)	Hydroxymethylglutaryl-CoA synthase OS=Arabidopsis thaliana GN=HMGS PE=1 SV=2	Hydroxymethylglutaryl-coenzyme A synthase N terminal
Bnascaffold1952T0000400WE	1.19542	0.00820163	1.80333	0.000156547	Ribosomal protein S4, mitochondrial OS=Arabidopsis thaliana GN=RPS4 PE=2 SV=2	GO:0003723	rps4; ribosomal protein S4; K02986 small subunit ribosomal protein S4 (A)	Ribosomal protein S4, mitochondrial OS=Arabidopsis thaliana GN=RPS4 PE=2 SV=2	S4 domain
Bnascaffold286T0059100WE	1.81093	7.17653e-06	1.36836	0.00589166	40S ribosomal protein S6-2 OS=Arabidopsis thaliana GN=RPS6B PE=1 SV=3	GO:0003735	40S ribosomal protein S6-1-like; K02991 small subunit ribosomal protein S6e (A)	40S ribosomal protein S6-2 OS=Arabidopsis thaliana GN=RPS6B PE=1 SV=3	Ribosomal protein S6e
Commonly decreased
BnaA01T0029600WE	-1.44165	0.00214214	-2.80401	0.0170414	Probable lysine-specific demethylase JMJ14 OS=Arabidopsis thaliana GN=JMJ14 PE=1 SV=1	GO:0005515	probable lysine-specific demethylase JMJ14; K11446 histone demethylase JARID1 [EC:1.14.11.-] (A)	Probable lysine-specific demethylase JMJ14 OS=Arabidopsis thaliana GN=JMJ14 PE=1 SV=1	F/Y-rich N-terminus
BnaA01T0073000WE	-3.56291	0.000296298	-1.99848	0.019005	Desumoylating isopeptidase 2 OS=Xenopus laevis GN=desi2 PE=2 SV=1	--	hypothetical protein; K17804 mitochondrial import inner membrane translocase subunit TIM44 (A)	Desumoylating isopeptidase 2 OS=Xenopus laevis GN=desi2 PE=2 SV=1	PPPDE putative peptidase domain
BnaA01T0157200WE	-0.710309	0.0360674	-0.678905	0.000480143	Gamma-glutamyltranspeptidase 3 OS=Arabidopsis thaliana GN=GGT3 PE=2 SV=1	GO:0003840	gamma-glutamyltranspeptidase 3-like; K18592 gamma-glutamyltranspeptidase / glutathione hydrolase / leukotriene-C4 hydrolase [EC:2.3.2.2 3.4.19.13 3.4.19.14] (A)	Gamma-glutamyltranspeptidase 3 OS=Arabidopsis thaliana GN=GGT3 PE=2 SV=1	Gamma-glutamyltranspeptidase
BnaA01T0192900WE	-0.592706	0.0174185	-1.05217	0.0158946	Serine/threonine-protein kinase SRK2B OS=Arabidopsis thaliana GN=SRK2B PE=1 SV=1	GO:0004672	serine/threonine-protein kinase SRK2A; K14498 serine/threonine-protein kinase SRK2 [EC:2.7.11.1] (A)	Serine/threonine-protein kinase SRK2B OS=Arabidopsis thaliana GN=SRK2B PE=1 SV=1	Protein kinase domain
BnaA01T0230200WE	-0.65199	0.00245249	-1.27508	3.88231e-07	Ubiquitin carboxyl-terminal hydrolase 12 OS=Arabidopsis thaliana GN=UBP12 PE=1 SV=2	GO:0005515	MATH domain-containing protein At5g43560-like; K10523 speckle-type POZ protein (A)	Ubiquitin carboxyl-terminal hydrolase 12 OS=Arabidopsis thaliana GN=UBP12 PE=1 SV=2	MATH domain
BnaA01T0279600WE	-1.2194	2.67988e-05	-0.982769	0.000402914	Aspartic proteinase nepenthesin-1 OS=Nepenthes gracilis GN=nep1 PE=1 SV=1	GO:0004190	protein ASPARTIC PROTEASE IN GUARD CELL 1-like; K01381 saccharopepsin [EC:3.4.23.25] (A)	Aspartic proteinase nepenthesin-1 OS=Nepenthes gracilis GN=nep1 PE=1 SV=1	Xylanase inhibitor C-terminal
BnaA01T0281700WE	-0.751376	0.00426996	-1.20591	5.58794e-08	Polygalacturonase inhibitor 1 OS=Arabidopsis thaliana GN=PGIP1 PE=2 SV=1	GO:0005515	GRMZM2G129493, GRMZM2G362362; uncharacterized LOC103648573; K01188 beta-glucosidase [EC:3.2.1.21] (A)	Polygalacturonase inhibitor 1 OS=Arabidopsis thaliana GN=PGIP1 PE=2 SV=1	Leucine Rich repeat
BnaA01T0321100WE	-0.690034	0.0205119	-1.65365	0.0257894	Putative gamma-glutamylcyclotransferase At3g02910 OS=Arabidopsis thaliana GN=At3g02910 PE=2 SV=2	--	putative gamma-glutamylcyclotransferase At3g02910; K19761 gamma-glutamylaminecyclotransferase [EC:2.3.2.-] (A)	Putative gamma-glutamylcyclotransferase At3g02910 OS=Arabidopsis thaliana GN=At3g02910 PE=2 SV=2	Gamma-glutamyl cyclotransferase, AIG2-like
BnaA02T0006800WE	-0.770048	0.00739775	-0.875831	0.000811743	Expansin-A9 OS=Arabidopsis thaliana GN=EXPA9 PE=2 SV=1	GO:0005576	malate dehydrogenase [NADP], chloroplastic-like; K00051 malate dehydrogenase (NADP+) [EC:1.1.1.82] (A)	Expansin-A9 OS=Arabidopsis thaliana GN=EXPA9 PE=2 SV=1	Pollen allergen
BnaA02T0010200WE	-1.13528	0.00646061	-3.2655	0.000274692	Fasciclin-like arabinogalactan protein 11 OS=Arabidopsis thaliana GN=FLA11 PE=2 SV=2	--	fasciclin-like arabinogalactan protein 4; K19519 transforming growth factor-beta-induced protein (A)	Fasciclin-like arabinogalactan protein 11 OS=Arabidopsis thaliana GN=FLA11 PE=2 SV=2	Fasciclin domain
BnaA02T0019200WE	-1.40405	0.00133631	-1.56142	7.11072e-05	Laccase-12 OS=Arabidopsis thaliana GN=LAC12 PE=2 SV=1	GO:0005507	laccase-12; K05909 laccase [EC:1.10.3.2] (A)	Laccase-12 OS=Arabidopsis thaliana GN=LAC12 PE=2 SV=1	Multicopper oxidase
BnaA02T0107800WE	-0.626176	0.000403283	-1.2986	1.69456e-06	UDP-glucuronic acid decarboxylase 3 OS=Arabidopsis thaliana GN=UXS3 PE=1 SV=1	GO:0003824	UDP-glucuronic acid decarboxylase 3-like; K08678 UDP-glucuronate decarboxylase [EC:4.1.1.35] (A)	UDP-glucuronic acid decarboxylase 3 OS=Arabidopsis thaliana GN=UXS3 PE=1 SV=1	NAD dependent epimerase/dehydratase family
BnaA02T0121600WE	-0.751557	0.0394443	-3.39172	0.00219941	--	--	--	--	Domain of unknown function (DUF4408)
BnaA02T0163300WE	-0.9558	0.0302925	-0.929278	0.00225316	Ribulose bisphosphate carboxylase small chain 1B, chloroplastic OS=Arabidopsis thaliana GN=RBCS-1B PE=2 SV=1	--	ribulose bisphosphate carboxylase small chain 1B, chloroplastic-like; K01602 ribulose-bisphosphate carboxylase small chain [EC:4.1.1.39] (A)	Ribulose bisphosphate carboxylase small chain 1B, chloroplastic OS=Arabidopsis thaliana GN=RBCS-1B PE=2 SV=1	Ribulose-1,5-bisphosphate carboxylase small subunit
BnaA02T0196800WE	-0.771105	0.0453965	-2.36545	0.000634798	Blue copper protein OS=Pisum sativum PE=2 SV=1	GO:0005507	--	Blue copper protein OS=Pisum sativum PE=2 SV=1	Plastocyanin-like domain
BnaA02T0318800WE	-0.935459	0.0301287	-1.99434	7.3922e-06	Defensin-like protein 1 OS=Arabidopsis thaliana GN=PDF2.3 PE=2 SV=1	GO:0006952	--	Defensin-like protein 1 OS=Arabidopsis thaliana GN=PDF2.3 PE=2 SV=1	Gamma-thionin family
BnaA02T0384600WE	-0.98112	0.0131991	-2.23271	0.00900923	Serine carboxypeptidase-like 34 OS=Arabidopsis thaliana GN=SCPL34 PE=2 SV=2	GO:0004185	serine carboxypeptidase-like 34; K16297 serine carboxypeptidase-like clade II [EC:3.4.16.-] (A)	Serine carboxypeptidase-like 34 OS=Arabidopsis thaliana GN=SCPL34 PE=2 SV=2	Serine carboxypeptidase
BnaA02T0395100WE	-0.875293	0.029027	-1.20574	0.0111799	Flavonol synthase 3 OS=Arabidopsis thaliana GN=FLS3 PE=2 SV=1	GO:0016491	flavonol synthase 3-like; K05278 flavonol synthase [EC:1.14.11.23] (A)	Flavonol synthase 3 OS=Arabidopsis thaliana GN=FLS3 PE=2 SV=1	2OG-Fe(II) oxygenase superfamily
BnaA03T0055600WE	-1.80418	0.00454191	-0.740117	0.00164261	Protein ENHANCED DISEASE RESISTANCE 2-like OS=Arabidopsis thaliana GN=EDR2L PE=2 SV=1	--	--	Protein ENHANCED DISEASE RESISTANCE 2-like OS=Arabidopsis thaliana GN=EDR2L PE=2 SV=1	Protein of unknown function (DUF1336)
BnaA03T0090300WE	-0.932921	0.00793666	-1.98771	0.000138654	Cellulose synthase A catalytic subunit 7 [UDP-forming] OS=Arabidopsis thaliana GN=CESA7 PE=1 SV=1	GO:0005515	cellulose synthase A catalytic subunit 7 [UDP-forming]; K10999 cellulose synthase A [EC:2.4.1.12] (A)	Cellulose synthase A catalytic subunit 7 [UDP-forming] OS=Arabidopsis thaliana GN=CESA7 PE=1 SV=1	Zinc-binding RING-finger
BnaA03T0112900WE	-0.707072	0.00236377	-2.29753	4.48456e-05	Fasciclin-like arabinogalactan protein 12 OS=Arabidopsis thaliana GN=FLA12 PE=2 SV=2	--	fasciclin-like arabinogalactan protein 4; K19519 transforming growth factor-beta-induced protein (A)	Fasciclin-like arabinogalactan protein 12 OS=Arabidopsis thaliana GN=FLA12 PE=2 SV=2	Fasciclin domain
BnaA03T0190400WE	-0.948082	0.043214	-0.621407	0.00228055	S-adenosylmethionine synthase 3 OS=Arabidopsis thaliana GN=METK3 PE=1 SV=1	GO:0004478	S-adenosylmethionine synthase 3; K00789 S-adenosylmethionine synthetase [EC:2.5.1.6] (A)	S-adenosylmethionine synthase 3 OS=Arabidopsis thaliana GN=METK3 PE=1 SV=1	S-adenosylmethionine synthetase, N-terminal domain
BnaA03T0253600WE	-0.587537	0.00120583	-1.61436	2.66149e-08	Endoglucanase 25 OS=Arabidopsis thaliana GN=KOR PE=1 SV=1	GO:0004553	endoglucanase 25-like; K08472 mlo protein (A)	Endoglucanase 25 OS=Arabidopsis thaliana GN=KOR PE=1 SV=1	Glycosyl hydrolase family 9
BnaA03T0259400WE	-0.603853	0.00377747	-1.10853	0.0180405	--	--	--	--	--
BnaA03T0269200WE	-0.679482	0.0309348	-0.977442	0.00532067	Protein polybromo-1 OS=Mus musculus GN=Pbrm1 PE=1 SV=4	GO:0003677	pbrm1l, pb1, zgc:100857, zgc:113882; polybromo 1, like; K11757 protein polybromo-1 (A)	Protein polybromo-1 OS=Mus musculus GN=Pbrm1 PE=1 SV=4	Transcription factor S-II (TFIIS), central domain
BnaA03T0311300WE	-1.17273	0.00047604	-1.99743	0.00396597	--	--	--	--	--
BnaA03T0413000WE	-0.793241	0.0194082	-0.785072	0.0220782	ATP-dependent Clp protease proteolytic subunit 2, mitochondrial OS=Arabidopsis thaliana GN=CLPP2 PE=1 SV=1	GO:0004252	ATP-dependent Clp protease proteolytic subunit 2, mitochondrial; K01358 ATP-dependent Clp protease, protease subunit [EC:3.4.21.92] (A)	ATP-dependent Clp protease proteolytic subunit 2, mitochondrial OS=Arabidopsis thaliana GN=CLPP2 PE=1 SV=1	Clp protease
BnaA03T0457000WE	-1.91678	0.00832577	-2.28184	0.000155355	Cellulose synthase A catalytic subunit 8 [UDP-forming] OS=Arabidopsis thaliana GN=CESA8 PE=1 SV=1	GO:0016020	CesA8.1, CesA8.2; cellulose synthase A catalytic subunit 8 [UDP-forming]; K10999 cellulose synthase A [EC:2.4.1.12] (A)	Cellulose synthase A catalytic subunit 8 [UDP-forming] OS=Arabidopsis thaliana GN=CESA8 PE=1 SV=1	Zinc-binding RING-finger
BnaA03T0541400WE	-1.92558	0.0311503	-2.40243	0.00465705	Cell division cycle 20.1, cofactor of APC complex OS=Arabidopsis thaliana GN=CDC20-1 PE=1 SV=1	GO:0005515	cell division cycle 20.1, cofactor of APC complex; K03363 cell division cycle 20, cofactor of APC complex (A)	Cell division cycle 20.1, cofactor of APC complex OS=Arabidopsis thaliana GN=CDC20-1 PE=1 SV=1	SAC3/GANP family
BnaA03T0571700WE	-0.840352	6.15225e-06	-0.972878	1.10947e-06	Probable xyloglucan endotransglucosylase/hydrolase protein 7 OS=Arabidopsis thaliana GN=XTH7 PE=2 SV=2	GO:0004553	XET; probable xyloglucan endotransglucosylase/hydrolase protein 7; K08235 xyloglucan:xyloglucosyl transferase [EC:2.4.1.207] (A)	Probable xyloglucan endotransglucosylase/hydrolase protein 7 OS=Arabidopsis thaliana GN=XTH7 PE=2 SV=2	Xyloglucan endo-transglycosylase (XET) C-terminus
BnaA04T0045800WE	-1.27243	0.000428246	-0.991553	0.00685255	Protein trichome birefringence-like 36 OS=Arabidopsis thaliana GN=TBL36 PE=2 SV=1	GO:0005986	hypothetical protein; K14514 ethylene-insensitive protein 3 (A)	Protein trichome birefringence-like 36 OS=Arabidopsis thaliana GN=TBL36 PE=2 SV=1	PMR5 N terminal Domain
BnaA04T0208300WE	-0.657117	0.000842194	-1.20695	0.0197406	ATP synthase mitochondrial F1 complex assembly factor 1 OS=Homo sapiens GN=ATPAF1 PE=1 SV=1	GO:0005739	ATP synthase mitochondrial F1 complex assembly factor 1-like; K07555 ATP synthase mitochondrial F1 complex assembly factor 1 (A)	ATP synthase mitochondrial F1 complex assembly factor 1 OS=Homo sapiens GN=ATPAF1 PE=1 SV=1	ATP11 protein
BnaA04T0259100WE	-0.623314	0.0064571	-0.933408	0.000116071	Protein LIGHT-DEPENDENT SHORT HYPOCOTYLS 10 OS=Arabidopsis thaliana GN=LSH10 PE=1 SV=1	--	--	Protein LIGHT-DEPENDENT SHORT HYPOCOTYLS 10 OS=Arabidopsis thaliana GN=LSH10 PE=1 SV=1	Protein of unknown function (DUF640)
BnaA05T0063500WE	-0.64206	0.00656208	-1.01088	0.0104283	Protein SSUH2 homolog OS=Homo sapiens GN=SSUH2 PE=1 SV=1	--	glutamate receptor 1-like; K05197 glutamate receptor 1 (A)	Protein SSUH2 homolog OS=Homo sapiens GN=SSUH2 PE=1 SV=1	--
BnaA05T0072100WE	-0.654638	0.0398387	-0.989406	0.00768325	--	--	--	--	Protein of unknown function (DUF4079)
BnaA05T0093000WE	-0.956149	0.0278079	-1.27184	0.0420785	Ribose-phosphate pyrophosphokinase 1, chloroplastic OS=Arabidopsis thaliana GN=PRS1 PE=2 SV=2	GO:0000287	ribose-phosphate pyrophosphokinase 1, chloroplastic; K00948 ribose-phosphate pyrophosphokinase [EC:2.7.6.1] (A)	Ribose-phosphate pyrophosphokinase 1, chloroplastic OS=Arabidopsis thaliana GN=PRS1 PE=2 SV=2	Phosphoribosyl synthetase-associated domain
BnaA05T0285600WE	-0.871907	9.07824e-05	-0.749311	0.00342659	Non-specific lipid-transfer protein-like protein At2g13820 OS=Arabidopsis thaliana GN=At2g13820 PE=1 SV=1	GO:0006869	--	Non-specific lipid-transfer protein-like protein At2g13820 OS=Arabidopsis thaliana GN=At2g13820 PE=1 SV=1	Probable lipid transfer
BnaA05T0338800WE	-0.843158	0.0090556	-1.19988	0.0145375	Probable polygalacturonase OS=Vitis vinifera GN=GSVIVT00026920001 PE=1 SV=1	GO:0004650	hypothetical protein; K00784 ribonuclease Z [EC:3.1.26.11] (A)	Probable polygalacturonase OS=Vitis vinifera GN=GSVIVT00026920001 PE=1 SV=1	Glycosyl hydrolases family 28
BnaA06T0007500WE	-1.02638	9.61576e-05	-1.87792	0.0021917	Epithiospecifier protein OS=Arabidopsis thaliana GN=ESP PE=1 SV=2	GO:0005515	Met-10+ like family protein / kelch repeat-containing protein isoform 3; K15450 tRNA wybutosine-synthesizing protein 3 [EC:2.1.1.282] (A)	Epithiospecifier protein OS=Arabidopsis thaliana GN=ESP PE=1 SV=2	Kelch motif
BnaA06T0007800WE	-0.765422	0.000315854	-1.05358	0.00453741	GDSL esterase/lipase At1g54020 OS=Arabidopsis thaliana GN=At1g54020 PE=2 SV=1	GO:0006629	hypothetical protein; K00679 phospholipid:diacylglycerol acyltransferase [EC:2.3.1.158] (A)	GDSL esterase/lipase At1g54020 OS=Arabidopsis thaliana GN=At1g54020 PE=2 SV=1	GDSL-like Lipase/Acylhydrolase
BnaA06T0166400WE	-1.20767	0.0220684	-1.74991	0.0059294	Aldehyde dehydrogenase family 2 member B4, mitochondrial OS=Arabidopsis thaliana GN=ALDH2B4 PE=2 SV=1	GO:0008152	aldehyde dehydrogenase family 2 member B4, mitochondrial; K00128 aldehyde dehydrogenase (NAD+) [EC:1.2.1.3] (A)	Aldehyde dehydrogenase family 2 member B4, mitochondrial OS=Arabidopsis thaliana GN=ALDH2B4 PE=2 SV=1	Aldehyde dehydrogenase family
BnaA06T0254500WE	-2.55992	0.00172837	-1.70676	2.42795e-05	Phototropin-1 OS=Arabidopsis thaliana GN=PHOT1 PE=1 SV=1	GO:0000155	phototropin-1; K08282 non-specific serine/threonine protein kinase [EC:2.7.11.1] (A)	Phototropin-1 OS=Arabidopsis thaliana GN=PHOT1 PE=1 SV=1	PAS domain
BnaA06T0296600WE	-0.781789	0.0498298	-2.92448	0.00191076	Actin-related protein 2/3 complex subunit 5A OS=Arabidopsis thaliana GN=ARPC5A PE=1 SV=2	GO:0005856	actin-related protein 2/3 complex subunit 5A; K05754 actin related protein 2/3 complex, subunit 5 (A)	Actin-related protein 2/3 complex subunit 5A OS=Arabidopsis thaliana GN=ARPC5A PE=1 SV=2	ARP2/3 complex 16 kDa subunit (p16-Arc)
BnaA06T0354500WE	-0.795793	0.0360707	-1.21245	0.0360924	DnaJ homolog subfamily C member 17 OS=Bos taurus GN=DNAJC17 PE=2 SV=1	--	dnaJ homolog subfamily C member 17; K09537 DnaJ homolog subfamily C member 17 (A)	DnaJ homolog subfamily C member 17 OS=Bos taurus GN=DNAJC17 PE=2 SV=1	RNA recognition motif. (a.k.a. RRM, RBD, or RNP domain)
BnaA06T0363000WE	-1.31544	0.0277858	-1.11495	0.00839657	Putative vacuolar protein sorting-associated protein 13C OS=Dictyostelium discoideum GN=tipC PE=3 SV=1	--	uncharacterized LOC106348493; K19525 vacuolar protein sorting-associated protein 13A/C (A)	Putative vacuolar protein sorting-associated protein 13C OS=Dictyostelium discoideum GN=tipC PE=3 SV=1	SHR-binding domain of vacuolar-sorting associated protein 13
BnaA06T0466200WE	-1.01156	0.000760821	-2.09692	8.1351e-05	Cellulose synthase A catalytic subunit 4 [UDP-forming] OS=Arabidopsis thaliana GN=CESA4 PE=1 SV=1	GO:0016020	cellulose synthase A catalytic subunit 4 [UDP-forming]; K10999 cellulose synthase A [EC:2.4.1.12] (A)	Cellulose synthase A catalytic subunit 4 [UDP-forming] OS=Arabidopsis thaliana GN=CESA4 PE=1 SV=1	Zinc-binding RING-finger
BnaA07T0070700WE	-0.595541	0.0454359	-0.664351	0.0307755	Selenium-binding protein 3 OS=Arabidopsis thaliana GN=SBP3 PE=2 SV=1	GO:0008430	selenium-binding protein 3; K17285 selenium-binding protein 1 (A)	Selenium-binding protein 3 OS=Arabidopsis thaliana GN=SBP3 PE=2 SV=1	56kDa selenium binding protein (SBP56)
BnaA07T0107000WE	-1.69068	0.000706751	-0.597453	0.00940747	--	--	--	--	Domain of unknown function (DUF1338)
BnaA07T0124000WE	-0.690639	1.28394e-05	-1.12772	8.62543e-05	Xylem cysteine proteinase 2 OS=Arabidopsis thaliana GN=XCP2 PE=2 SV=2	GO:0006508	xylem cysteine proteinase 2-like; K16290 xylem cysteine proteinase [EC:3.4.22.-] (A)	Xylem cysteine proteinase 2 OS=Arabidopsis thaliana GN=XCP2 PE=2 SV=2	Cathepsin propeptide inhibitor domain (I29)
BnaA07T0131400WE	-0.595325	0.0112886	-1.39308	0.000107798	Galactose oxidase OS=Gibberella zeae (strain PH-1 / ATCC MYA-4620 / FGSC 9075 / NRRL 31084) GN=GAOA PE=3 SV=1	--	Pc21g18600; K04618 galactose oxidase [EC:1.1.3.9] (A)	Galactose oxidase OS=Gibberella zeae (strain PH-1 / ATCC MYA-4620 / FGSC 9075 / NRRL 31084) GN=GAOA PE=3 SV=1	Domain of unknown function (DUF1929)
BnaA07T0153900WE	-2.75213	8.30651e-05	-0.738905	0.00388373	--	--	hypothetical protein; K19995 secretory carrier-associated membrane protein (A)	--	Protein of unknown function (DUF707)
BnaA07T0322500WE	-0.600374	0.033623	-0.624582	0.000222548	Exocyst complex component SEC6 OS=Arabidopsis thaliana GN=SEC6 PE=1 SV=1	GO:0000145	exocyst complex component SEC6; K06110 exocyst complex component 3 (A)	Exocyst complex component SEC6 OS=Arabidopsis thaliana GN=SEC6 PE=1 SV=1	Exocyst complex component Sec6
BnaA07T0333100WE	-0.652517	0.00164886	-1.33417	0.00991513	Kunitz-type trypsin inhibitor-like 2 protein OS=Pisum sativum GN=PIP20-2 PE=3 SV=1	GO:0004866	--	Kunitz-type trypsin inhibitor-like 2 protein OS=Pisum sativum GN=PIP20-2 PE=3 SV=1	Trypsin and protease inhibitor
BnaA07T0347900WE	-1.86948	0.0151638	-0.744816	0.0205059	Isoflavone reductase homolog P3 OS=Arabidopsis thaliana GN=At1g75280 PE=2 SV=1	--	leucoanthocyanidin reductase-like; K13081 leucoanthocyanidin reductase [EC:1.17.1.3] (A)	Isoflavone reductase homolog P3 OS=Arabidopsis thaliana GN=At1g75280 PE=2 SV=1	NmrA-like family
BnaA08T0048000WE	-0.771594	9.84154e-05	-3.25854	3.3398e-11	WAT1-related protein At1g44800 OS=Arabidopsis thaliana GN=At1g44800 PE=1 SV=1	GO:0016020	probable fructose-bisphosphate aldolase 3, chloroplastic; K01623 fructose-bisphosphate aldolase, class I [EC:4.1.2.13] (A)	WAT1-related protein At1g44800 OS=Arabidopsis thaliana GN=At1g44800 PE=1 SV=1	EamA-like transporter family
BnaA08T0085900WE	-0.915188	0.00401768	-1.97945	0.00101013	Beta-amylase 5 OS=Arabidopsis thaliana GN=BAM5 PE=2 SV=1	GO:0000272	beta-amylase; K01177 beta-amylase [EC:3.2.1.2] (A)	Beta-amylase 5 OS=Arabidopsis thaliana GN=BAM5 PE=2 SV=1	Glycosyl hydrolase family 14
BnaA08T0130800WE	-0.851062	0.0085895	-1.20414	0.0018864	Cytochrome P450 82C4 OS=Arabidopsis thaliana GN=CYP82C4 PE=2 SV=1	GO:0005506	cytochrome P450 82C4; K00517 [EC:1.14.-.-] (A)	Cytochrome P450 82C4 OS=Arabidopsis thaliana GN=CYP82C4 PE=2 SV=1	Cytochrome P450
BnaA08T0187900WE	-1.39418	0.00800797	-2.57116	0.00179147	GDSL esterase/lipase At1g29670 OS=Arabidopsis thaliana GN=At1g29670 PE=2 SV=1	GO:0006629	geranylgeranyl diphosphate reductase, chloroplastic; K10960 geranylgeranyl reductase [EC:1.3.1.83] (A)	GDSL esterase/lipase At1g29670 OS=Arabidopsis thaliana GN=At1g29670 PE=2 SV=1	GDSL-like Lipase/Acylhydrolase
BnaA08T0237900WE	-1.84586	1.1735e-05	-2.60137	0.00039415	Protein YLS9 OS=Arabidopsis thaliana GN=YLS9 PE=2 SV=1	--	--	Protein YLS9 OS=Arabidopsis thaliana GN=YLS9 PE=2 SV=1	Late embryogenesis abundant protein
BnaA08T0249500WE	-1.20876	0.00675087	-1.44041	0.0121569	Binding partner of ACD11 1 OS=Arabidopsis thaliana GN=BPA1 PE=1 SV=1	GO:0003676	--	Binding partner of ACD11 1 OS=Arabidopsis thaliana GN=BPA1 PE=1 SV=1	RNA recognition motif. (a.k.a. RRM, RBD, or RNP domain)
BnaA09T0163900WE	-1.18725	0.00744142	-0.768224	0.00124558	Endo-1,4-beta-xylanase A OS=Thermoanaerobacterium saccharolyticum GN=xynA PE=1 SV=1	GO:0004553	hypothetical protein; K01181 endo-1,4-beta-xylanase [EC:3.2.1.8] (A)	Endo-1,4-beta-xylanase A OS=Thermoanaerobacterium saccharolyticum GN=xynA PE=1 SV=1	Glycosyl hydrolase family 10
BnaA09T0385200WE	-0.656982	0.000700488	-1.1562	2.52673e-07	Myrosinase OS=Brassica napus PE=2 SV=1	GO:0004553	myrosinase; myrosinase-like; K01237 myrosinase [EC:3.2.1.147] (A)	Myrosinase OS=Brassica napus PE=2 SV=1	Glycosyl hydrolase family 1
BnaA09T0395100WE	-1.24129	5.4717e-05	-2.01916	0.00128895	Auxin-repressed 12.5 kDa protein OS=Fragaria ananassa PE=2 SV=1	--	--	Auxin-repressed 12.5 kDa protein OS=Fragaria ananassa PE=2 SV=1	Dormancy/auxin associated protein
BnaA09T0470800WE	-0.765819	0.0485393	-0.60991	2.94311e-05	Late embryogenesis abundant protein At1g64065 OS=Arabidopsis thaliana GN=At1g64065 PE=2 SV=1	--	--	Late embryogenesis abundant protein At1g64065 OS=Arabidopsis thaliana GN=At1g64065 PE=2 SV=1	Late embryogenesis abundant protein
BnaA09T0555700WE	-1.78913	6.80751e-05	-2.51533	0.0102909	Casein kinase II subunit alpha, chloroplastic OS=Arabidopsis thaliana GN=At2g23070 PE=2 SV=1	GO:0004672	casein kinase II subunit alpha, chloroplastic; K03097 casein kinase II subunit alpha [EC:2.7.11.1] (A)	Casein kinase II subunit alpha, chloroplastic OS=Arabidopsis thaliana GN=At2g23070 PE=2 SV=1	Protein kinase domain
BnaA09T0561300WE	-0.788831	0.000479011	-0.633289	4.64641e-05	Inositol-3-phosphate synthase OS=Triticum aestivum GN=MIPS PE=2 SV=1	GO:0004512	inositol-3-phosphate synthase; K01858 myo-inositol-1-phosphate synthase [EC:5.5.1.4] (A)	Inositol-3-phosphate synthase OS=Triticum aestivum GN=MIPS PE=2 SV=1	Myo-inositol-1-phosphate synthase
BnaA09T0578800WE	-0.595365	0.00671238	-2.25083	1.31466e-05	Germin-like protein subfamily T member 2 OS=Arabidopsis thaliana GN=At1g18980 PE=2 SV=1	GO:0030145	uncharacterized LOC101250545; K11426 SET and MYND domain-containing protein (A)	Germin-like protein subfamily T member 2 OS=Arabidopsis thaliana GN=At1g18980 PE=2 SV=1	Cupin
BnaA10T0072500WE	-0.853514	5.18155e-08	-0.931689	2.06303e-07	Endoglucanase 25 OS=Arabidopsis thaliana GN=KOR PE=1 SV=1	GO:0004553	endoglucanase 25-like; K08472 mlo protein (A)	Endoglucanase 25 OS=Arabidopsis thaliana GN=KOR PE=1 SV=1	Glycosyl hydrolase family 9
BnaA10T0159800WE	-1.00475	0.00074533	-1.81271	1.74604e-06	Uncharacterized protein At5g22580 OS=Arabidopsis thaliana GN=At5g22580 PE=1 SV=1	--	--	Uncharacterized protein At5g22580 OS=Arabidopsis thaliana GN=At5g22580 PE=1 SV=1	Stress responsive A/B Barrel Domain
BnaC01T0389700WE	-0.637693	0.000605853	-0.845103	7.69233e-06	Polygalacturonase inhibitor 1 OS=Arabidopsis thaliana GN=PGIP1 PE=2 SV=1	GO:0005515	GRMZM2G129493, GRMZM2G362362; uncharacterized LOC103648573; K01188 beta-glucosidase [EC:3.2.1.21] (A)	Polygalacturonase inhibitor 1 OS=Arabidopsis thaliana GN=PGIP1 PE=2 SV=1	Leucine Rich repeat
BnaC01T0425900WE	-1.08578	0.0263353	-0.965437	0.00236163	Bifunctional 3-dehydroquinate dehydratase/shikimate dehydrogenase, chloroplastic OS=Arabidopsis thaliana GN=EMB3004 PE=1 SV=1	GO:0003855	bifunctional 3-dehydroquinate dehydratase/shikimate dehydrogenase, chloroplastic; K13832 3-dehydroquinate dehydratase / shikimate dehydrogenase [EC:4.2.1.10 1.1.1.25] (A)	Bifunctional 3-dehydroquinate dehydratase/shikimate dehydrogenase, chloroplastic OS=Arabidopsis thaliana GN=EMB3004 PE=1 SV=1	Shikimate / quinate 5-dehydrogenase
BnaC02T0415700WE	-0.935649	0.0323556	-1.36062	0.000112392	Defensin-like protein 1 OS=Arabidopsis thaliana GN=PDF2.3 PE=2 SV=1	GO:0006952	--	Defensin-like protein 1 OS=Arabidopsis thaliana GN=PDF2.3 PE=2 SV=1	Gamma-thionin family
BnaC02T0522200WE	-1.09711	0.00100041	-0.919139	2.74801e-06	Peroxidase 69 OS=Arabidopsis thaliana GN=PER69 PE=1 SV=1	GO:0004601	peroxidase 69-like; K00430 peroxidase [EC:1.11.1.7] (A)	Peroxidase 69 OS=Arabidopsis thaliana GN=PER69 PE=1 SV=1	Peroxidase
BnaC03T0051200WE	-0.667254	0.0262395	-1.02587	0.00341379	Histone H2B OS=Nicotiana tabacum GN=HIS2B PE=2 SV=3	GO:0000786	histone H2B.3-like; K11252 histone H2B (A)	Histone H2B OS=Nicotiana tabacum GN=HIS2B PE=2 SV=3	Core histone H2A/H2B/H3/H4
BnaC03T0052700WE	-1.07744	0.00116269	-3.26777	3.53667e-05	Fasciclin-like arabinogalactan protein 12 OS=Arabidopsis thaliana GN=FLA12 PE=2 SV=2	--	fasciclin-like arabinogalactan protein 4; K19519 transforming growth factor-beta-induced protein (A)	Fasciclin-like arabinogalactan protein 12 OS=Arabidopsis thaliana GN=FLA12 PE=2 SV=2	Fasciclin domain
BnaC04T0095700WE	-1.01694	0.000360999	-1.73513	0.0396199	Probable beta-1,4-xylosyltransferase IRX9 OS=Arabidopsis thaliana GN=IRX9 PE=2 SV=1	GO:0015018	probable glucuronosyltransferase Os05g0123100; K00735 galactosylgalactosylxylosylprotein 3-beta-glucuronosyltransferase 1 [EC:2.4.1.135] (A)	Probable beta-1,4-xylosyltransferase IRX9 OS=Arabidopsis thaliana GN=IRX9 PE=2 SV=1	Glycosyltransferase family 43
BnaC04T0119000WE	-1.06266	0.0136821	-0.654612	0.00404112	UDP-N-acetylglucosamine diphosphorylase 2 OS=Arabidopsis thaliana GN=GLCNAC1PUT2 PE=1 SV=1	GO:0008152	UDP-N-acetylglucosamine diphosphorylase 2-like; K00972 UDP-N-acetylglucosamine/UDP-N-acetylgalactosamine diphosphorylase [EC:2.7.7.23 2.7.7.83] (A)	UDP-N-acetylglucosamine diphosphorylase 2 OS=Arabidopsis thaliana GN=GLCNAC1PUT2 PE=1 SV=1	UTP--glucose-1-phosphate uridylyltransferase
BnaC04T0191500WE	-0.861911	0.0379477	-2.39039	0.038225	Zinc finger CCCH domain-containing protein 24 OS=Arabidopsis thaliana GN=At2g28450 PE=1 SV=1	GO:0006396	zinc finger CCCH domain-containing protein 24; K15332 tRNA (uracil-5-)-methyltransferase [EC:2.1.1.-] (A)	Zinc finger CCCH domain-containing protein 24 OS=Arabidopsis thaliana GN=At2g28450 PE=1 SV=1	Zinc finger C-x8-C-x5-C-x3-H type (and similar)
BnaC04T0196600WE	-0.707913	0.0333124	-1.17433	0.017384	Mediator of RNA polymerase II transcription subunit 20a OS=Arabidopsis thaliana GN=MED20A PE=1 SV=1	GO:0001104	mediator of RNA polymerase II transcription subunit 20a; K13528 mediator of RNA polymerase II transcription subunit 20 (A)	Mediator of RNA polymerase II transcription subunit 20a OS=Arabidopsis thaliana GN=MED20A PE=1 SV=1	TATA-binding related factor (TRF) of subunit 20 of Mediator complex
BnaC04T0278700WE	-1.0293	0.00371331	-2.17059	1.69231e-05	Probable fructokinase-4 OS=Arabidopsis thaliana GN=At3g59480 PE=2 SV=1	GO:0004747	probable fructokinase-4; K00847 fructokinase [EC:2.7.1.4] (A)	Probable fructokinase-4 OS=Arabidopsis thaliana GN=At3g59480 PE=2 SV=1	pfkB family carbohydrate kinase
BnaC04T0533500WE	-1.19156	0.0324219	-2.16892	0.0101469	Cell division protein FtsZ homolog 2-1, chloroplastic OS=Arabidopsis thaliana GN=FTSZ2-1 PE=1 SV=2	GO:0003924	cell division protein FtsZ homolog 2-1, chloroplastic-like; K03531 cell division protein FtsZ (A)	Cell division protein FtsZ homolog 2-1, chloroplastic OS=Arabidopsis thaliana GN=FTSZ2-1 PE=1 SV=2	FtsZ family, C-terminal domain
BnaC05T0143800WE	-0.797475	0.0159996	-2.47645	2.31295e-05	Protein YLS9 OS=Arabidopsis thaliana GN=YLS9 PE=2 SV=1	--	--	Protein YLS9 OS=Arabidopsis thaliana GN=YLS9 PE=2 SV=1	Late embryogenesis abundant protein
BnaC06T0051900WE	-0.8529	0.000112234	-0.772495	2.73754e-06	Myrosinase-binding protein 2 OS=Arabidopsis thaliana GN=F-ATMBP PE=2 SV=1	--	--	Myrosinase-binding protein 2 OS=Arabidopsis thaliana GN=F-ATMBP PE=2 SV=1	Jacalin-like lectin domain
BnaC06T0071100WE	-0.822922	0.00207122	-1.20127	0.00792581	GDSL esterase/lipase At1g54020 OS=Arabidopsis thaliana GN=At1g54020 PE=2 SV=1	GO:0006629	hypothetical protein; K00679 phospholipid:diacylglycerol acyltransferase [EC:2.3.1.158] (A)	GDSL esterase/lipase At1g54020 OS=Arabidopsis thaliana GN=At1g54020 PE=2 SV=1	GDSL-like Lipase/Acylhydrolase
BnaC06T0183900WE	-2.10858	0.0239462	-9.42148	0.0258689	Uncharacterized protein At4g18257 OS=Arabidopsis thaliana GN=At4g18257 PE=1 SV=1	GO:0016021	uncharacterized LOC104585983; K03189 urease accessory protein (A)	Uncharacterized protein At4g18257 OS=Arabidopsis thaliana GN=At4g18257 PE=1 SV=1	Eukaryotic cytochrome b561
BnaC06T0431800WE	-0.961499	0.00835973	-2.47627	2.03321e-05	Isoflavone reductase homolog P3 OS=Arabidopsis thaliana GN=At1g75280 PE=2 SV=1	--	leucoanthocyanidin reductase-like; K13081 leucoanthocyanidin reductase [EC:1.17.1.3] (A)	Isoflavone reductase homolog P3 OS=Arabidopsis thaliana GN=At1g75280 PE=2 SV=1	NmrA-like family
BnaC07T0053500WE	-1.09096	1.64097e-05	-1.57493	1.42122e-05	Peroxidase 64 OS=Arabidopsis thaliana GN=PER64 PE=1 SV=1	GO:0004601	peroxidase 64; K00430 peroxidase [EC:1.11.1.7] (A)	Peroxidase 64 OS=Arabidopsis thaliana GN=PER64 PE=1 SV=1	Peroxidase
BnaC07T0096200WE	-0.894944	0.022291	-1.239	0.0103787	Endo-1,3;1,4-beta-D-glucanase OS=Zea mays PE=1 SV=1	GO:0016787	hypothetical protein; K01061 carboxymethylenebutenolidase [EC:3.1.1.45] (A)	Endo-1,3;1,4-beta-D-glucanase OS=Zea mays PE=1 SV=1	Dienelactone hydrolase family
BnaC07T0121400WE	-2.00948	0.000250984	-0.780935	0.00701037	Probable methyltransferase PMT24 OS=Arabidopsis thaliana GN=At1g29470 PE=2 SV=1	GO:0008168	probable methyltransferase PMT28; K16302 metal transporter CNNM (A)	Probable methyltransferase PMT24 OS=Arabidopsis thaliana GN=At1g29470 PE=2 SV=1	Putative S-adenosyl-L-methionine-dependent methyltransferase
BnaC07T0364000WE	-0.601061	0.000983208	-0.881043	7.9917e-06	Tubulin beta-8 chain OS=Arabidopsis thaliana GN=TUBB8 PE=2 SV=2	GO:0003924	tubulin beta-8 chain; K07375 tubulin beta (A)	Tubulin beta-8 chain OS=Arabidopsis thaliana GN=TUBB8 PE=2 SV=2	Tubulin C-terminal domain
BnaC07T0438300WE	-1.47464	0.0274634	-1.97586	0.0127893	Xyloglucan endotransglucosylase/hydrolase protein 24 OS=Arabidopsis thaliana GN=XTH24 PE=1 SV=2	GO:0004553	xyloglucan endotransglucosylase/hydrolase protein 24-like; K08235 xyloglucan:xyloglucosyl transferase [EC:2.4.1.207] (A)	Xyloglucan endotransglucosylase/hydrolase protein 24 OS=Arabidopsis thaliana GN=XTH24 PE=1 SV=2	Xyloglucan endo-transglycosylase (XET) C-terminus
BnaC08T0036700WE	-1.6707	0.000543851	-15.2692	8.86777e-07	WAT1-related protein At1g44800 OS=Arabidopsis thaliana GN=At1g44800 PE=1 SV=1	GO:0016020	probable fructose-bisphosphate aldolase 3, chloroplastic; K01623 fructose-bisphosphate aldolase, class I [EC:4.1.2.13] (A)	WAT1-related protein At1g44800 OS=Arabidopsis thaliana GN=At1g44800 PE=1 SV=1	EamA-like transporter family
BnaC08T0085400WE	-0.726354	0.000762357	-1.32955	9.90569e-08	Myrosinase MA1 OS=Sinapis alba PE=1 SV=2	GO:0004553	myrosinase MA1; K01237 myrosinase [EC:3.2.1.147] (A)	Myrosinase MA1 OS=Sinapis alba PE=1 SV=2	Glycosyl hydrolase family 1
BnaC08T0217100WE	-1.97488	3.01716e-05	-0.86234	0.0325253	Monosaccharide-sensing protein 1 OS=Arabidopsis thaliana GN=MSSP1 PE=1 SV=2	GO:0016020	sugar transporter, putative (EC:1.3.1.74); K08150 MFS transporter, SP family, solute carrier family 2 (myo-inositol transporter), member 13 (A)	Monosaccharide-sensing protein 1 OS=Arabidopsis thaliana GN=MSSP1 PE=1 SV=2	Sugar (and other) transporter
BnaC08T0356700WE	-2.74454	0.0181662	-3.30175	0.0130425	--	--	--	--	--
BnaC08T0440300WE	-1.03515	0.000565223	-2.24559	0.00661653	Probable apyrase 5 OS=Arabidopsis thaliana GN=APY5 PE=2 SV=1	GO:0016787	hypothetical protein; K01510 apyrase [EC:3.6.1.5] (A)	Probable apyrase 5 OS=Arabidopsis thaliana GN=APY5 PE=2 SV=1	GDA1/CD39 (nucleoside phosphatase) family
BnaC09T0292700WE	-0.681682	0.00529065	-1.52682	0.00026221	Endo-1,4-beta-xylanase A OS=Thermoanaerobacterium saccharolyticum GN=xynA PE=1 SV=1	GO:0004553	hypothetical protein; K01181 endo-1,4-beta-xylanase [EC:3.2.1.8] (A)	Endo-1,4-beta-xylanase A OS=Thermoanaerobacterium saccharolyticum GN=xynA PE=1 SV=1	Carbohydrate binding domain
Bnascaffold2904T0010000WE	-2.66131	3.02864e-05	-2.89332	0.000753976	Cryptochrome-2 OS=Arabidopsis thaliana GN=CRY2 PE=1 SV=2	GO:0003913	cry2; cryptochrome-2; K12119 cryptochrome 2 (A)	Cryptochrome-2 OS=Arabidopsis thaliana GN=CRY2 PE=1 SV=2	DNA photolyase
Contrasting Pattern
BnaA01T0006100WE	1.37047	0.0276661	-0.955322	0.0349101	26S proteasome non-ATPase regulatory subunit 2 homolog B OS=Arabidopsis thaliana GN=RPN1B PE=1 SV=1	GO:0000502	26S proteasome non-ATPase regulatory subunit 2 homolog A-like; K03028 26S proteasome regulatory subunit N1 (A)	26S proteasome non-ATPase regulatory subunit 2 homolog B OS=Arabidopsis thaliana GN=RPN1B PE=1 SV=1	Proteasome/cyclosome repeat
BnaA01T0296000WE	0.663986	0.0250562	-1.03435	0.0028706	Probable calcium-binding protein CML49 OS=Arabidopsis thaliana GN=CML49 PE=2 SV=1	GO:0005509	probable calcium-binding protein CML49; K13448 calcium-binding protein CML (A)	Probable calcium-binding protein CML49 OS=Arabidopsis thaliana GN=CML49 PE=2 SV=1	EF hand
BnaA02T0157700WE	0.585853	0.00112654	-0.620642	6.43702e-05	Endoglucanase 7 OS=Arabidopsis thaliana GN=KOR2 PE=2 SV=1	GO:0004553	endoglucanase 10-like; K01179 endoglucanase [EC:3.2.1.4] (A)	Endoglucanase 7 OS=Arabidopsis thaliana GN=KOR2 PE=2 SV=1	Glycosyl hydrolase family 9
BnaA02T0183300WE	1.50165	0.0110651	-1.02116	8.43748e-05	Glutathione S-transferase U12 OS=Arabidopsis thaliana GN=GSTU12 PE=2 SV=2	GO:0005515	glutathione S-transferase U12-like; K00799 glutathione S-transferase [EC:2.5.1.18] (A)	Glutathione S-transferase U12 OS=Arabidopsis thaliana GN=GSTU12 PE=2 SV=2	Glutathione S-transferase, C-terminal domain
BnaA02T0319200WE	3.19	0.0189287	-0.60627	0.0188139	Tobamovirus multiplication protein 3 OS=Arabidopsis thaliana GN=TOM3 PE=1 SV=2	--	--	Tobamovirus multiplication protein 3 OS=Arabidopsis thaliana GN=TOM3 PE=1 SV=2	Protein of unknown function (DUF1084)
BnaA03T0244500WE	0.939638	0.000445245	-2.0509	1.08169e-05	Protein CENTRORADIALIS-like OS=Arabidopsis thaliana GN=CEN PE=2 SV=1	--	protein HEADING DATE 3A-like; K16223 protein FLOWERING LOCUS T (A)	Protein CENTRORADIALIS-like OS=Arabidopsis thaliana GN=CEN PE=2 SV=1	Phosphatidylethanolamine-binding protein
BnaA03T0388000WE	0.87323	0.00377142	-0.672499	5.98503e-05	Adenosylhomocysteinase 2 OS=Arabidopsis thaliana GN=SAHH2 PE=1 SV=1	GO:0004013	adenosylhomocysteinase 2-like; K01251 adenosylhomocysteinase [EC:3.3.1.1] (A)	Adenosylhomocysteinase 2 OS=Arabidopsis thaliana GN=SAHH2 PE=1 SV=1	S-adenosyl-L-homocysteine hydrolase, NAD binding domain
BnaA04T0224500WE	1.01925	0.018123	-0.991113	0.00166959	Aquaporin TIP1-1 OS=Arabidopsis thaliana GN=TIP1-1 PE=1 SV=1	GO:0005215	aquaporin TIP1-1; K09873 aquaporin TIP (A)	Aquaporin TIP1-1 OS=Arabidopsis thaliana GN=TIP1-1 PE=1 SV=1	Major intrinsic protein
BnaA05T0120800WE	2.41945	0.0210613	-6.14362	0.0003752	UDP-glycosyltransferase 74C1 OS=Arabidopsis thaliana GN=UGT74C1 PE=2 SV=1	GO:0008152	UDP-glycosyltransferase 74F2-like; K13691 pathogen-inducible salicylic acid glucosyltransferase [EC:2.4.1.-] (A)	UDP-glycosyltransferase 74C1 OS=Arabidopsis thaliana GN=UGT74C1 PE=2 SV=1	UDP-glucoronosyl and UDP-glucosyl transferase
BnaA05T0153800WE	0.627647	0.015835	-0.86566	0.000506724	Dirigent protein 20 OS=Arabidopsis thaliana GN=DIR20 PE=2 SV=1	--	hypothetical protein; K01870 isoleucyl-tRNA synthetase [EC:6.1.1.5] (A)	Dirigent protein 20 OS=Arabidopsis thaliana GN=DIR20 PE=2 SV=1	Dirigent-like protein
BnaA05T0287900WE	1.16556	0.0398081	-0.730463	0.0388799	Protein TIME FOR COFFEE OS=Arabidopsis thaliana GN=TIC PE=1 SV=2	--	--	Protein TIME FOR COFFEE OS=Arabidopsis thaliana GN=TIC PE=1 SV=2	--
BnaA06T0020600WE	0.758277	0.0382616	-0.8434	0.00126458	Probable LRR receptor-like protein kinase At1g51890 OS=Arabidopsis thaliana GN=At1g51890 PE=2 SV=2	GO:0004672	hypothetical protein; K16224 senescence-induced receptor-like serine/threonine-protein kinase (A)	Probable LRR receptor-like protein kinase At1g51890 OS=Arabidopsis thaliana GN=At1g51890 PE=2 SV=2	Leucine rich repeat
BnaA06T0047900WE	0.594009	0.0113274	-1.25358	0.000117748	U-box domain-containing protein 4 OS=Arabidopsis thaliana GN=PUB4 PE=1 SV=3	GO:0005515	T27G7.2; K14431 transcription factor TGA (A)	U-box domain-containing protein 4 OS=Arabidopsis thaliana GN=PUB4 PE=1 SV=3	Armadillo/beta-catenin-like repeat
BnaA07T0290200WE	0.95203	0.00314989	-0.663151	8.7447e-05	E3 ubiquitin-protein ligase RGLG2 OS=Arabidopsis thaliana GN=RGLG2 PE=1 SV=1	GO:0005515	E3 ubiquitin-protein ligase RGLG2; K16280 E3 ubiquitin-protein ligase RGLG [EC:2.3.2.27] (A)	E3 ubiquitin-protein ligase RGLG2 OS=Arabidopsis thaliana GN=RGLG2 PE=1 SV=1	Zinc finger, C3HC4 type (RING finger)
BnaA07T0329500WE	0.843983	0.0191398	-0.770718	0.0206364	Casein kinase I isoform delta-like OS=Arabidopsis thaliana GN=At4g26100 PE=2 SV=2	GO:0004672	casein kinase I isoform delta-like; K02218 casein kinase 1 [EC:2.7.11.1] (A)	Casein kinase I isoform delta-like OS=Arabidopsis thaliana GN=At4g26100 PE=2 SV=2	Protein kinase domain
BnaA07T0363700WE	0.848482	0.0293478	-1.72442	0.00780018	Probable acyl-activating enzyme 4 OS=Arabidopsis thaliana GN=AEE4 PE=2 SV=1	GO:0003824	SORBIDRAFT_10g012080, Sb10g012080; hypothetical protein; K00666 fatty-acyl-CoA synthase [EC:6.2.1.-] (A)	Probable acyl-activating enzyme 4 OS=Arabidopsis thaliana GN=AEE4 PE=2 SV=1	AMP-binding enzyme C-terminal domain
BnaA09T0047100WE	1.01381	0.006164	-0.97092	0.0119446	Bifunctional cystathionine gamma-lyase/cysteine synthase OS=Arabidopsis thaliana GN=DES1 PE=1 SV=1	--	bifunctional cystathionine gamma-lyase/cysteine synthase; K01738 cysteine synthase A [EC:2.5.1.47] (A)	Bifunctional cystathionine gamma-lyase/cysteine synthase OS=Arabidopsis thaliana GN=DES1 PE=1 SV=1	Pyridoxal-phosphate dependent enzyme
BnaA09T0606300WE	0.904233	0.0306805	-0.854347	0.0263323	Choline/ethanolaminephosphotransferase 1 OS=Arabidopsis thaliana GN=AAPT1 PE=1 SV=1	GO:0008654	choline/ethanolaminephosphotransferase 1-like; K00993 ethanolaminephosphotransferase [EC:2.7.8.1] (A)	Choline/ethanolaminephosphotransferase 1 OS=Arabidopsis thaliana GN=AAPT1 PE=1 SV=1	CDP-alcohol phosphatidyltransferase
BnaA09T0616600WE	0.602945	0.0253348	-0.76885	0.000190534	Epidermis-specific secreted glycoprotein EP1 OS=Daucus carota GN=EP1 PE=1 SV=1	--	hypothetical protein; K14962 COMPASS component SWD2 (A)	Epidermis-specific secreted glycoprotein EP1 OS=Daucus carota GN=EP1 PE=1 SV=1	D-mannose binding lectin
BnaA09T0647200WE	0.831477	0.000572102	-3.37396	4.13898e-10	Peroxidase 2 OS=Arabidopsis thaliana GN=PER2 PE=2 SV=1	GO:0004601	peroxidase 2-like; K00430 peroxidase [EC:1.11.1.7] (A)	Peroxidase 2 OS=Arabidopsis thaliana GN=PER2 PE=2 SV=1	Peroxidase
BnaA10T0103400WE	0.801231	0.00711235	-1.558	0.00284447	Trafficking protein particle complex II-specific subunit 130 homolog OS=Arabidopsis thaliana GN=TRS130 PE=1 SV=1	--	--	Trafficking protein particle complex II-specific subunit 130 homolog OS=Arabidopsis thaliana GN=TRS130 PE=1 SV=1	Foie gras liver health family 1
BnaA10T0134000WE	0.80726	0.00572052	-0.754098	0.00513164	FIP1[V]-like protein OS=Arabidopsis thaliana GN=FIPS5 PE=1 SV=1	--	uncharacterized LOC103400008; K14405 pre-mRNA 3'-end-processing factor FIP1 (A)	FIP1[V]-like protein OS=Arabidopsis thaliana GN=FIPS5 PE=1 SV=1	Fip1 motif
BnaC02T0470900WE	1.15348	0.00446726	-1.15298	0.00126763	V-type proton ATPase subunit C OS=Arabidopsis thaliana GN=VHA-C PE=1 SV=1	--	DET3; V-type proton ATPase subunit C; K02148 V-type H+-transporting ATPase subunit C (A)	V-type proton ATPase subunit C OS=Arabidopsis thaliana GN=VHA-C PE=1 SV=1	--
BnaC03T0029200WE	1.21788	0.000708626	-0.671455	0.00110967	--	--	--	--	--
BnaC03T0326700WE	0.869131	2.65845e-05	-1.54164	6.41359e-05	Endochitinase CH25 OS=Brassica napus PE=2 SV=1	GO:0004568	endochitinase CH25-like; K01183 chitinase [EC:3.2.1.14] (A)	Endochitinase CH25 OS=Brassica napus PE=2 SV=1	Chitin recognition protein
BnaC03T0458600WE	0.845779	0.0308564	-0.76175	0.0408009	Fatty acid amide hydrolase OS=Arabidopsis thaliana GN=FAAH PE=1 SV=1	GO:0016884	hypothetical protein; K00102 D-lactate dehydrogenase (cytochrome) [EC:1.1.2.4] (A)	Fatty acid amide hydrolase OS=Arabidopsis thaliana GN=FAAH PE=1 SV=1	Amidase
BnaC04T0010900WE	0.848656	0.0105041	-0.684625	4.35196e-05	L-gulonolactone oxidase 2 OS=Arabidopsis thaliana GN=GULLO2 PE=1 SV=1	GO:0003824	sugar 1,4-lactone oxidase (EC:1.1.3.-); K00107 D-arabinono-1,4-lactone oxidase [EC:1.1.3.37] (A)	L-gulonolactone oxidase 2 OS=Arabidopsis thaliana GN=GULLO2 PE=1 SV=1	D-arabinono-1,4-lactone oxidase
BnaC04T0245900WE	0.656795	0.043185	-0.90743	5.37745e-05	Cysteine-rich repeat secretory protein 9 OS=Arabidopsis thaliana GN=CRRSP9 PE=2 SV=1	--	nucleolar RNA helicase 2-like; K16911 ATP-dependent RNA helicase DDX21 [EC:3.6.4.13] (A)	Cysteine-rich repeat secretory protein 9 OS=Arabidopsis thaliana GN=CRRSP9 PE=2 SV=1	Salt stress response/antifungal
BnaC05T0071400WE	1.05951	9.39739e-05	-1.54686	3.06204e-05	Phytochrome A OS=Arabidopsis thaliana GN=PHYA PE=1 SV=2	GO:0000155	phytochrome A-like; K12120 phytochrome A (A)	Phytochrome A OS=Arabidopsis thaliana GN=PHYA PE=1 SV=2	His Kinase A (phospho-acceptor) domain
BnaC05T0118300WE	1.0586	0.0161111	-1.06791	0.00144745	Beta-glucosidase 19 OS=Arabidopsis thaliana GN=BGLU19 PE=2 SV=1	GO:0004553	hypothetical protein; K01188 beta-glucosidase [EC:3.2.1.21] (A)	Beta-glucosidase 19 OS=Arabidopsis thaliana GN=BGLU19 PE=2 SV=1	Glycosyl hydrolase family 1
BnaC05T0414100WE	1.16945	0.000541386	-0.818608	0.0029907	Nitrile-specifier protein 2 OS=Arabidopsis thaliana GN=NSP2 PE=2 SV=1	GO:0005515	AGAP004774-PA; K14966 host cell factor (A)	Nitrile-specifier protein 2 OS=Arabidopsis thaliana GN=NSP2 PE=2 SV=1	Kelch motif
BnaC06T0320700WE	0.588287	0.00184026	-0.842171	5.52482e-05	MLP-like protein 34 OS=Arabidopsis thaliana GN=MLP34 PE=2 SV=1	GO:0006952	--	MLP-like protein 34 OS=Arabidopsis thaliana GN=MLP34 PE=2 SV=1	Pathogenesis-related protein Bet v I family
BnaC08T0469300WE	1.25393	0.000287758	-1.30398	0.000141396	Phytochrome A OS=Arabidopsis thaliana GN=PHYA PE=1 SV=2	GO:0000155	BN-PHYA-1; phytochrome A-like; K12120 phytochrome A (A)	Phytochrome A OS=Arabidopsis thaliana GN=PHYA PE=1 SV=2	His Kinase A (phospho-acceptor) domain
BnaC09T0458100WE	0.603809	8.26075e-05	-0.628827	0.000573644	Glutamate dehydrogenase 1 OS=Arabidopsis thaliana GN=GDH1 PE=2 SV=1	GO:0006520	glutamate dehydrogenase 1-like; K00261 glutamate dehydrogenase (NAD(P)+) [EC:1.4.1.3] (A)	Glutamate dehydrogenase 1 OS=Arabidopsis thaliana GN=GDH1 PE=2 SV=1	Glu/Leu/Phe/Val dehydrogenase, dimerisation domain
BnaA01T0110800WE	-0.695239	0.00056743	1.42244	0.000416902	COBRA-like protein 7 OS=Arabidopsis thaliana GN=COBL7 PE=1 SV=2	GO:0010215	preprotein translocase subunit SECY, chloroplastic-like; K10956 protein transport protein SEC61 subunit alpha (A)	COBRA-like protein 7 OS=Arabidopsis thaliana GN=COBL7 PE=1 SV=2	COBRA-like protein
BnaA01T0256600WE	-0.703094	0.00133493	0.929446	0.00415866	Kinesin-13A OS=Arabidopsis thaliana GN=KINESIN-13A PE=1 SV=1	GO:0003777	kinesin-13A-like; K10393 kinesin family member 2/24 (A)	Kinesin-13A OS=Arabidopsis thaliana GN=KINESIN-13A PE=1 SV=1	Kinesin motor domain
BnaA02T0035200WE	-1.27649	0.00208642	0.729015	0.0466297	Protein DOWNSTREAM OF FLC OS=Arabidopsis thaliana GN=DFC PE=2 SV=1	--	hypothetical protein; K03036 26S proteasome regulatory subunit N6 (A)	Protein DOWNSTREAM OF FLC OS=Arabidopsis thaliana GN=DFC PE=2 SV=1	Pollen proteins Ole e I like
BnaA02T0046300WE	-0.946415	9.85143e-06	1.60798	0.0012109	Callose synthase 3 OS=Arabidopsis thaliana GN=CALS3 PE=2 SV=3	GO:0000148	callose synthase 3; K11000 callose synthase [EC:2.4.1.-] (A)	Callose synthase 3 OS=Arabidopsis thaliana GN=CALS3 PE=2 SV=3	Vta1 like
BnaA02T0057200WE	-0.816806	0.000138307	0.826143	9.09818e-05	Xylosyltransferase 1 (Fragment) OS=Rattus norvegicus GN=Xylt1 PE=2 SV=1	GO:0008375	Core-2/I-branching beta-1,6-N-acetylglucosaminyltransferase family protein; K00771 protein xylosyltransferase [EC:2.4.2.26] (A)	Xylosyltransferase 1 (Fragment) OS=Rattus norvegicus GN=Xylt1 PE=2 SV=1	Core-2/I-Branching enzyme
BnaA02T0149200WE	-0.705875	0.000243138	1.09733	0.00810741	Protein EXORDIUM-like 3 OS=Arabidopsis thaliana GN=EXL3 PE=2 SV=1	--	--	Protein EXORDIUM-like 3 OS=Arabidopsis thaliana GN=EXL3 PE=2 SV=1	Phosphate-induced protein 1 conserved region
BnaA02T0223200WE	-2.13606	0.000315762	0.768063	0.00576336	Eukaryotic translation initiation factor 5B OS=Schizosaccharomyces pombe (strain 972 / ATCC 24843) GN=SPAC56F8.03 PE=1 SV=1	GO:0003924	eukaryotic translation initiation factor 5B; K03243 translation initiation factor 5B (A)	Eukaryotic translation initiation factor 5B OS=Schizosaccharomyces pombe (strain 972 / ATCC 24843) GN=SPAC56F8.03 PE=1 SV=1	Elongation factor Tu domain 4
BnaA02T0256900WE	-0.825219	0.00817164	2.20256	0.00328901	Xyloglucan 6-xylosyltransferase 2 OS=Arabidopsis thaliana GN=XXT2 PE=1 SV=1	GO:0016021	putative glycosyltransferase 2; K08238 xyloglucan 6-xylosyltransferase [EC:2.4.2.39] (A)	Xyloglucan 6-xylosyltransferase 2 OS=Arabidopsis thaliana GN=XXT2 PE=1 SV=1	galactosyl transferase GMA12/MNN10 family
BnaA02T0357300WE	-6.73667	0.000172576	1.27979	0.0397767	Acetyl-CoA acetyltransferase, cytosolic 1 OS=Arabidopsis thaliana GN=AAT1 PE=2 SV=1	GO:0008152	acetyl-CoA acetyltransferase, cytosolic 1-like; K00626 acetyl-CoA C-acetyltransferase [EC:2.3.1.9] (A)	Acetyl-CoA acetyltransferase, cytosolic 1 OS=Arabidopsis thaliana GN=AAT1 PE=2 SV=1	Thiolase, C-terminal domain
BnaA02T0364500WE	-0.871336	0.000125099	1.58733	0.00347102	Glutathione S-transferase DHAR3, chloroplastic OS=Arabidopsis thaliana GN=DHAR3 PE=1 SV=1	GO:0003735	hypothetical protein; K01873 valyl-tRNA synthetase [EC:6.1.1.9] (A)	Glutathione S-transferase DHAR3, chloroplastic OS=Arabidopsis thaliana GN=DHAR3 PE=1 SV=1	ATP11 protein
BnaA02T0404900WE	-0.610167	0.02894	0.897357	0.000573899	Uncharacterized protein At1g04910 OS=Arabidopsis thaliana GN=At1g04910 PE=2 SV=1	--	uncharacterized LOC103446271; K13506 glycerol-3-phosphate O-acyltransferase 3/4 [EC:2.3.1.15] (A)	Uncharacterized protein At1g04910 OS=Arabidopsis thaliana GN=At1g04910 PE=2 SV=1	GDP-fucose protein O-fucosyltransferase
BnaA03T0085100WE	-0.727956	0.00639342	0.594793	0.0194883	Conserved oligomeric Golgi complex subunit 1 OS=Mus musculus GN=Cog1 PE=1 SV=3	--	--	Conserved oligomeric Golgi complex subunit 1 OS=Mus musculus GN=Cog1 PE=1 SV=3	Vps51/Vps67
BnaA03T0117700WE	-1.36203	1.45276e-06	1.56124	0.000115718	Suppressor of disruption of TFIIS OS=Saccharomyces cerevisiae (strain ATCC 204508 / S288c) GN=SDT1 PE=1 SV=1	--	uncharacterized protein C24B11.05-like; K07025 putative hydrolase of the HAD superfamily (A)	Suppressor of disruption of TFIIS OS=Saccharomyces cerevisiae (strain ATCC 204508 / S288c) GN=SDT1 PE=1 SV=1	Haloacid dehalogenase-like hydrolase
BnaA03T0203800WE	-0.598151	0.000890324	0.66698	0.00697748	Probable aquaporin PIP2-6 OS=Arabidopsis thaliana GN=PIP2-6 PE=1 SV=1	GO:0005215	probable aquaporin PIP2-6; K09872 aquaporin PIP (A)	Probable aquaporin PIP2-6 OS=Arabidopsis thaliana GN=PIP2-6 PE=1 SV=1	Major intrinsic protein
BnaA03T0438000WE	-0.628102	0.00958316	1.88557	1.47925e-05	60S ribosome subunit biogenesis protein NIP7 homolog OS=Tetraodon nigroviridis GN=nip7 PE=3 SV=1	GO:0003723	60S ribosome subunit biogenesis protein NIP7 homolog; K07565 60S ribosome subunit biogenesis protein NIP7 (A)	60S ribosome subunit biogenesis protein NIP7 homolog OS=Tetraodon nigroviridis GN=nip7 PE=3 SV=1	Uncharacterised protein family (UPF0113)
BnaA03T0516200WE	-1.13266	0.0489873	1.26932	0.000280607	Chaperone protein dnaJ 2 OS=Arabidopsis thaliana GN=ATJ2 PE=1 SV=2	--	chaperone protein dnaJ 2-like; K09503 DnaJ homolog subfamily A member 2 (A)	Chaperone protein dnaJ 2 OS=Arabidopsis thaliana GN=ATJ2 PE=1 SV=2	DnaJ domain
BnaA04T0166200WE	-0.867292	0.0158765	0.763528	0.0117897	GTPase LSG1-1 OS=Arabidopsis thaliana GN=LSG1-1 PE=1 SV=1	GO:0005525	GTPase LSG1-1-like; K14539 large subunit GTPase 1 [EC:3.6.1.-] (A)	GTPase LSG1-1 OS=Arabidopsis thaliana GN=LSG1-1 PE=1 SV=1	50S ribosome-binding GTPase
BnaA04T0202400WE	-1.3868	0.000475202	1.00349	0.00205614	3-ketoacyl-CoA thiolase 2, peroxisomal OS=Arabidopsis thaliana GN=PED1 PE=1 SV=2	GO:0008152	3-ketoacyl-CoA thiolase 2, peroxisomal; K07513 acetyl-CoA acyltransferase 1 [EC:2.3.1.16] (A)	3-ketoacyl-CoA thiolase 2, peroxisomal OS=Arabidopsis thaliana GN=PED1 PE=1 SV=2	Thiolase, C-terminal domain
BnaA04T0224800WE	-0.696811	0.000809116	0.688577	0.000265843	Probable xyloglucan endotransglucosylase/hydrolase protein 32 OS=Arabidopsis thaliana GN=XTH32 PE=2 SV=1	GO:0004553	probable xyloglucan endotransglucosylase/hydrolase protein 32; K08235 xyloglucan:xyloglucosyl transferase [EC:2.4.1.207] (A)	Probable xyloglucan endotransglucosylase/hydrolase protein 32 OS=Arabidopsis thaliana GN=XTH32 PE=2 SV=1	Xyloglucan endo-transglycosylase (XET) C-terminus
BnaA05T0075700WE	-0.898933	4.91394e-05	1.14554	0.000554019	1,4-alpha-glucan-branching enzyme 2-1, chloroplastic/amyloplastic OS=Arabidopsis thaliana GN=SBE2.1 PE=2 SV=1	GO:0003824	1,4-alpha-glucan-branching enzyme 2-1, chloroplastic/amyloplastic; K00700 1,4-alpha-glucan branching enzyme [EC:2.4.1.18] (A)	1,4-alpha-glucan-branching enzyme 2-1, chloroplastic/amyloplastic OS=Arabidopsis thaliana GN=SBE2.1 PE=2 SV=1	Alpha amylase, catalytic domain
BnaA05T0274100WE	-0.948619	0.00859378	0.911044	0.000894643	Granule-bound starch synthase 1, chloroplastic/amyloplastic OS=Arabidopsis thaliana GN=GBSS1 PE=1 SV=1	GO:0009058	probable granule-bound starch synthase 1, chloroplastic/amyloplastic; K13679 granule-bound starch synthase [EC:2.4.1.242] (A)	Granule-bound starch synthase 1, chloroplastic/amyloplastic OS=Arabidopsis thaliana GN=GBSS1 PE=1 SV=1	Glycosyl transferases group 1
BnaA05T0330400WE	-0.788527	0.000129769	1.51633	4.81253e-05	Phosphoethanolamine N-methyltransferase 1 OS=Arabidopsis thaliana GN=NMT1 PE=1 SV=1	GO:0000234	phosphoethanolamine N-methyltransferase 1-like; K05929 phosphoethanolamine N-methyltransferase [EC:2.1.1.103] (A)	Phosphoethanolamine N-methyltransferase 1 OS=Arabidopsis thaliana GN=NMT1 PE=1 SV=1	Methyltransferase domain
BnaA05T0339000WE	-0.587654	0.0469936	2.34603	0.00657317	Pumilio homolog 24 OS=Arabidopsis thaliana GN=APUM24 PE=2 SV=1	GO:0003723	pumilio homolog 24-like; K14844 pumilio homology domain family member 6 (A)	Pumilio homolog 24 OS=Arabidopsis thaliana GN=APUM24 PE=2 SV=1	--
BnaA06T0045000WE	-0.582453	0.00958968	1.06521	0.00705696	Protein disulfide-isomerase 5-1 OS=Arabidopsis thaliana GN=PDIL5-1 PE=2 SV=1	GO:0045454	protein disulfide-isomerase 5-1-like; K13984 thioredoxin domain-containing protein 5 (A)	Protein disulfide-isomerase 5-1 OS=Arabidopsis thaliana GN=PDIL5-1 PE=2 SV=1	Thioredoxin
BnaA06T0159200WE	-2.76261	0.000459313	1.19079	0.0459335	40S ribosomal protein S11-3 OS=Arabidopsis thaliana GN=RPS11C PE=2 SV=2	GO:0003735	40S ribosomal protein S11-3-like; K02949 small subunit ribosomal protein S11e (A)	40S ribosomal protein S11-3 OS=Arabidopsis thaliana GN=RPS11C PE=2 SV=2	Ribosomal protein S17
BnaA06T0183700WE	-0.618136	0.0497735	1.16454	0.00201138	Putative low molecular weight protein-tyrosine-phosphatase slr0328 OS=Synechocystis sp. (strain PCC 6803 / Kazusa) GN=slr0328 PE=3 SV=1	GO:0004725	low molecular weight phosphotyrosine protein phosphatase; K01104 protein-tyrosine phosphatase [EC:3.1.3.48] (A)	Putative low molecular weight protein-tyrosine-phosphatase slr0328 OS=Synechocystis sp. (strain PCC 6803 / Kazusa) GN=slr0328 PE=3 SV=1	Low molecular weight phosphotyrosine protein phosphatase
BnaA06T0317400WE	-3.03888	0.00278069	0.612798	0.0272412	Protein MODIFIER OF SNC1 1 OS=Arabidopsis thaliana GN=MOS1 PE=1 SV=2	--	hypothetical protein; K19720 collagen, type III, alpha (A)	Protein MODIFIER OF SNC1 1 OS=Arabidopsis thaliana GN=MOS1 PE=1 SV=2	--
BnaA07T0134000WE	-0.682292	0.0465889	0.639471	0.00843703	Subtilisin-like protease SBT1.7 OS=Arabidopsis thaliana GN=SBT1.7 PE=1 SV=1	GO:0004252	peptidase, putative (EC:3.4.21.25); K18443 golgi-specific brefeldin A-resistance guanine nucleotide exchange factor 1 (A)	Subtilisin-like protease SBT1.7 OS=Arabidopsis thaliana GN=SBT1.7 PE=1 SV=1	PA domain
BnaA07T0220500WE	-0.652597	0.0448743	1.11667	0.0144139	60S ribosomal protein L7-1 OS=Arabidopsis thaliana GN=RPL7A PE=2 SV=1	--	60S ribosomal protein L7-1; K02937 large subunit ribosomal protein L7e (A)	60S ribosomal protein L7-1 OS=Arabidopsis thaliana GN=RPL7A PE=2 SV=1	Ribosomal L30 N-terminal domain
BnaA07T0226000WE	-0.598401	0.00597899	1.41313	0.0214831	Ubiquitin-conjugating enzyme E2 35 OS=Arabidopsis thaliana GN=UBC35 PE=1 SV=1	GO:0016881	ubiquitin-conjugating enzyme E2 35-like; K10580 ubiquitin-conjugating enzyme E2 N [EC:2.3.2.23] (A)	Ubiquitin-conjugating enzyme E2 35 OS=Arabidopsis thaliana GN=UBC35 PE=1 SV=1	Ubiquitin-conjugating enzyme
BnaA07T0261700WE	-0.923338	0.00388325	0.664607	0.00209532	Endoglucanase 8 OS=Arabidopsis thaliana GN=CEL1 PE=2 SV=1	GO:0004553	endoglucanase 23-like; K01179 endoglucanase [EC:3.2.1.4] (A)	Endoglucanase 8 OS=Arabidopsis thaliana GN=CEL1 PE=2 SV=1	Glycosyl hydrolase family 9
BnaA07T0272000WE	-0.614782	0.0184475	1.33602	0.000295664	Alpha,alpha-trehalose-phosphate synthase [UDP-forming] 6 OS=Arabidopsis thaliana GN=TPS6 PE=1 SV=2	GO:0003824	alpha,alpha-trehalose-phosphate synthase [UDP-forming] 6; K16055 trehalose 6-phosphate synthase/phosphatase [EC:2.4.1.15 3.1.3.12] (A)	Alpha,alpha-trehalose-phosphate synthase [UDP-forming] 6 OS=Arabidopsis thaliana GN=TPS6 PE=1 SV=2	Trehalose-phosphatase
BnaA07T0311800WE	-0.891177	8.13084e-05	0.710836	5.35375e-05	Probable polygalacturonase non-catalytic subunit JP650 OS=Arabidopsis thaliana GN=JP650 PE=2 SV=2	--	hypothetical protein; K06699 proteasome activator subunit 4 (A)	Probable polygalacturonase non-catalytic subunit JP650 OS=Arabidopsis thaliana GN=JP650 PE=2 SV=2	BURP domain
BnaA07T0334800WE	-1.02036	0.000283743	1.41688	0.0152135	Auxin efflux carrier component 1 OS=Arabidopsis thaliana GN=PIN1 PE=1 SV=1	GO:0016021	auxin efflux carrier component 1-like; K13947 auxin efflux carrier family (A)	Auxin efflux carrier component 1 OS=Arabidopsis thaliana GN=PIN1 PE=1 SV=1	Membrane transport protein
BnaA08T0127300WE	-0.696876	0.0201158	0.709212	0.00180482	La protein 1 OS=Arabidopsis thaliana GN=LA1 PE=1 SV=1	GO:0003676	la protein 1-like; K11090 lupus La protein (A)	La protein 1 OS=Arabidopsis thaliana GN=LA1 PE=1 SV=1	-
BnaA08T0142000WE	-0.661596	0.0134649	1.10546	0.000219711	--	--	hypothetical protein; K11426 SET and MYND domain-containing protein (A)	--	--
BnaA08T0146300WE	-0.619465	0.0140356	0.779352	0.00448241	Uncharacterized protein At4g28440 OS=Arabidopsis thaliana GN=At4g28440 PE=1 SV=1	--	uncharacterized protein At4g28440-like; K07466 replication factor A1 (A)	Uncharacterized protein At4g28440 OS=Arabidopsis thaliana GN=At4g28440 PE=1 SV=1	--
BnaA08T0179500WE	-2.58323	1.66971e-05	1.09356	0.028491	Peptidyl-prolyl cis-trans isomerase CYP18-3 OS=Arabidopsis thaliana GN=CYP18-3 PE=1 SV=1	GO:0003755	ROC2; peptidyl-prolyl cis-trans isomerase CYP18-3; K01802 peptidylprolyl isomerase [EC:5.2.1.8] (A)	Peptidyl-prolyl cis-trans isomerase CYP18-3 OS=Arabidopsis thaliana GN=CYP18-3 PE=1 SV=1	Cyclophilin type peptidyl-prolyl cis-trans isomerase/CLD
BnaA08T0189100WE	-1.55325	0.00376845	2.00865	0.0013912	--	--	uncharacterized LOC103329149; K19307 25S rRNA (uracil2634-N3)-methyltransferase [EC:2.1.1.313] (A)	--	Protein of unknown function (DUF1296)
BnaA08T0300300WE	-1.02805	0.0195001	0.949117	0.0119209	60S ribosomal protein L19-2 OS=Arabidopsis thaliana GN=RPL19B PE=2 SV=1	GO:0003735	60S ribosomal protein L19-1; K02885 large subunit ribosomal protein L19e (A)	60S ribosomal protein L19-2 OS=Arabidopsis thaliana GN=RPL19B PE=2 SV=1	Ribosomal protein L19e
BnaA09T0200400WE	-0.650445	0.00205103	0.887262	0.00778876	--	--	suppressor protein STM1-like; K13199 plasminogen activator inhibitor 1 RNA-binding protein (A)	--	Stm1
BnaA09T0570500WE	-0.717056	0.0100379	1.07824	0.00019919	Diacylglycerol kinase 5 OS=Arabidopsis thaliana GN=DGK5 PE=2 SV=1	GO:0004143	diacylglycerol kinase 5-like; K00901 diacylglycerol kinase (ATP) [EC:2.7.1.107] (A)	Diacylglycerol kinase 5 OS=Arabidopsis thaliana GN=DGK5 PE=2 SV=1	Diacylglycerol kinase catalytic domain
BnaA09T0618700WE	-0.737459	0.00549863	1.7891	0.000384003	Glucose-6-phosphate/phosphate translocator 2, chloroplastic OS=Arabidopsis thaliana GN=GPT2 PE=2 SV=2	GO:0016020	glucose-6-phosphate/phosphate translocator 2, chloroplastic-like; K15283 solute carrier family 35, member E1 (A)	Glucose-6-phosphate/phosphate translocator 2, chloroplastic OS=Arabidopsis thaliana GN=GPT2 PE=2 SV=2	EamA-like transporter family
BnaA10T0045100WE	-1.75791	8.44541e-06	1.75584	4.2068e-05	--	GO:0006508	hypothetical protein; K09647 mitochondrial inner membrane protease subunit 1 [EC:3.4.21.-] (A)	--	--
BnaA10T0067600WE	-1.94977	0.00172452	1.67599	0.0211587	Photosystem II 22 kDa protein, chloroplastic OS=Arabidopsis thaliana GN=PSBS PE=2 SV=1	--	photosystem II 22 kDa protein, chloroplastic; K03542 photosystem II 22kDa protein (A)	Photosystem II 22 kDa protein, chloroplastic OS=Arabidopsis thaliana GN=PSBS PE=2 SV=1	Chlorophyll A-B binding protein
BnaA10T0122400WE	-1.08084	0.00375482	1.41673	0.0211029	IAA-amino acid hydrolase ILR1-like 2 OS=Arabidopsis thaliana GN=ILL2 PE=1 SV=2	GO:0008152	IAA-amino acid hydrolase ILR1-like 2; K14664 IAA-amino acid hydrolase [EC:3.5.1.-] (A)	IAA-amino acid hydrolase ILR1-like 2 OS=Arabidopsis thaliana GN=ILL2 PE=1 SV=2	Peptidase dimerisation domain
BnaA10T0189900WE	-0.616026	0.000341681	0.583268	0.0151203	Peroxisome biogenesis protein 19-2 OS=Arabidopsis thaliana GN=PEX19-2 PE=1 SV=1	GO:0005777	peroxisome biogenesis protein 19-2-like; K13337 peroxin-19 (A)	Peroxisome biogenesis protein 19-2 OS=Arabidopsis thaliana GN=PEX19-2 PE=1 SV=1	Pex19 protein family
BnaC03T0443900WE	-0.773157	0.00119819	0.786859	0.00204169	Uncharacterized protein At3g49720 OS=Arabidopsis thaliana GN=At3g49720 PE=2 SV=1	--	hypothetical protein; K01188 beta-glucosidase [EC:3.2.1.21] (A)	Uncharacterized protein At3g49720 OS=Arabidopsis thaliana GN=At3g49720 PE=2 SV=1	--
BnaC03T0461300WE	-0.751922	0.0348883	1.93961	0.0469572	--	--	--	--	cAMP-regulated phosphoprotein/endosulfine conserved region
BnaC06T0293100WE	-1.91238	2.15297e-05	0.7264	0.0118043	Protein WALLS ARE THIN 1 OS=Arabidopsis thaliana GN=WAT1 PE=1 SV=1	GO:0016020	probable fructose-bisphosphate aldolase 3, chloroplastic; K01623 fructose-bisphosphate aldolase, class I [EC:4.1.2.13] (A)	Protein WALLS ARE THIN 1 OS=Arabidopsis thaliana GN=WAT1 PE=1 SV=1	EamA-like transporter family
BnaC06T0384600WE	-0.78938	0.00193089	1.15623	0.000623351	Alpha-amylase 3, chloroplastic OS=Arabidopsis thaliana GN=AMY3 PE=2 SV=1	GO:0003824	uncharacterized LOC18428021; K01176 alpha-amylase [EC:3.2.1.1] (A)	Alpha-amylase 3, chloroplastic OS=Arabidopsis thaliana GN=AMY3 PE=2 SV=1	Alpha-amylase C-terminal beta-sheet domain
BnaC07T0479700WE	-0.609236	0.00997228	0.702943	0.003674	Peroxidase 50 OS=Arabidopsis thaliana GN=PER50 PE=1 SV=1	GO:0004601	peroxidase 50-like; K00430 peroxidase [EC:1.11.1.7] (A)	Peroxidase 50 OS=Arabidopsis thaliana GN=PER50 PE=1 SV=1	Peroxidase
BnaC08T0397800WE	-0.783444	0.00012634	1.27838	0.000752393	Glycine-rich RNA-binding protein GRP1A OS=Sinapis alba PE=2 SV=1	GO:0003676	uncharacterized LOC100305467; K13195 cold-inducible RNA-binding protein (A)	Glycine-rich RNA-binding protein GRP1A OS=Sinapis alba PE=2 SV=1	RNA recognition motif. (a.k.a. RRM, RBD, or RNP domain)
BnaC09T0327300WE	-0.612375	0.00101694	1.26232	2.2997e-05	Plastidial pyruvate kinase 2 OS=Arabidopsis thaliana GN=PKP2 PE=1 SV=1	GO:0000287	plastidial pyruvate kinase 2-like; K00873 pyruvate kinase [EC:2.7.1.40] (A)	Plastidial pyruvate kinase 2 OS=Arabidopsis thaliana GN=PKP2 PE=1 SV=1	Pyruvate kinase, alpha/beta domain

## Sheet: Table S3
Table S3 Differentially accumulated proteins (DAPs) in roots of Plasmodiophora brassicae-inoculated clubroot resistant (CR) and susceptible (CS) near-isogenic Brassica napus lines (RI vs SI) at 7-, 14- and 21-days post inoculation (dpi). The proteins showing a similar pattern (increase or decrease) in both CR- and CS-NILs, and the proteins showing contrasting pattern (increase in one but decrease…
	7dai		14dai		21dai
Leading Protein	AVG Log2 Ratio	Qvalue	AVG Log2 Ratio	Qvalue	AVG Log2 Ratio	Qvalue	Description	GO	KEGG	Swissprot	Pfam
Commonly increased
BnaA01T0071800WE	0.733581	0.0353207	1.27112	0.0092625	0.903862	8.75523e-05	Pre-mRNA cleavage factor Im 25 kDa subunit 2 OS=Arabidopsis thaliana GN=CFIS2 PE=1 SV=1	GO:0003729	cleavage and polyadenylation specificity factor subunit 5-like; K14397 cleavage and polyadenylation specificity factor subunit 5 (A)	Pre-mRNA cleavage factor Im 25 kDa subunit 2 OS=Arabidopsis thaliana GN=CFIS2 PE=1 SV=1	Nucleotide hydrolase
BnaA01T0173800WE	1.02031	0.00809957	0.902935	0.0358849	1.30297	0.0232079	UPF0603 protein At1g54780, chloroplastic OS=Arabidopsis thaliana GN=At1g54780 PE=1 SV=1	--	--	UPF0603 protein At1g54780, chloroplastic OS=Arabidopsis thaliana GN=At1g54780 PE=1 SV=1	Acid phosphatase of thylakoid lumen protein
BnaA01T0184400WE	0.803392	0.00910914	0.808049	0.0113721	0.642838	0.00566495	Uncharacterized protein KIAA0930 homolog OS=Xenopus laevis PE=2 SV=2	--	hypothetical protein; K05853 Ca2+ transporting ATPase, sarcoplasmic/endoplasmic reticulum [EC:3.6.3.8] (A)	Uncharacterized protein KIAA0930 homolog OS=Xenopus laevis PE=2 SV=2	Uncharacterized conserved protein (DUF2045)
BnaA01T0301400WE	0.594896	0.0277073	1.18389	0.000993091	1.62491	0.00606252	Germin-like protein subfamily 1 member 7 OS=Arabidopsis thaliana GN=At3g05950 PE=2 SV=1	GO:0030145	uncharacterized LOC101250545; K11426 SET and MYND domain-containing protein (A)	Germin-like protein subfamily 1 member 7 OS=Arabidopsis thaliana GN=At3g05950 PE=2 SV=1	Cupin
BnaA02T0093600WE	0.926851	0.0145261	1.10694	0.0253207	0.924353	0.0127707	Vesicle-associated membrane protein 714 OS=Arabidopsis thaliana GN=VAMP714 PE=1 SV=1	GO:0016021	vesicle-associated membrane protein 714; K08515 vesicle-associated membrane protein 7 (A)	Vesicle-associated membrane protein 714 OS=Arabidopsis thaliana GN=VAMP714 PE=1 SV=1	Regulated-SNARE-like domain
BnaA02T0118100WE	1.70207	1.99644e-06	1.07264	0.00046041	1.1774	0.00035833	Xyloglucan endotransglucosylase/hydrolase protein 22 OS=Arabidopsis thaliana GN=XTH22 PE=1 SV=1	GO:0004553	xyloglucan endotransglucosylase/hydrolase protein 22; K14504 xyloglucan:xyloglucosyl transferase TCH4 [EC:2.4.1.207] (A)	Xyloglucan endotransglucosylase/hydrolase protein 22 OS=Arabidopsis thaliana GN=XTH22 PE=1 SV=1	Xyloglucan endo-transglycosylase (XET) C-terminus
BnaA02T0121600WE	1.92843	0.0172111	1.90949	0.0245747	3.11672	0.000820525	--	--	--	--	Domain of unknown function (DUF4408)
BnaA02T0248300WE	1.00966	0.000673361	0.723454	0.00271571	1.02846	0.0369434	--	--	uncharacterized protein F52H3.2-like; K03495 tRNA uridine 5-carboxymethylaminomethyl modification enzyme (A)	--	--
BnaA02T0324300WE	0.680763	0.00286293	0.67226	0.0428678	1.21996	0.0128446	Expansin-A15 OS=Arabidopsis thaliana GN=EXPA15 PE=2 SV=2	GO:0005576	malate dehydrogenase [NADP], chloroplastic-like; K00051 malate dehydrogenase (NADP+) [EC:1.1.1.82] (A)	Expansin-A15 OS=Arabidopsis thaliana GN=EXPA15 PE=2 SV=2	Lytic transglycolase
BnaA02T0333500WE	0.690485	0.0042582	0.847692	0.00688874	1.60469	2.75669e-05	Cytochrome P450 71B34 OS=Arabidopsis thaliana GN=CYP71B34 PE=2 SV=1	GO:0005506	cytochrome P450 71B34-like; K00517 [EC:1.14.-.-] (A)	Cytochrome P450 71B34 OS=Arabidopsis thaliana GN=CYP71B34 PE=2 SV=1	Cytochrome P450
BnaA03T0390900WE	1.38553	0.00674377	0.801722	0.0253378	1.01841	0.0257591	Trihelix transcription factor ASIL1 OS=Arabidopsis thaliana GN=ASIL1 PE=1 SV=1	--	hypothetical protein; K09903 uridylate kinase [EC:2.7.4.22] (A)	Trihelix transcription factor ASIL1 OS=Arabidopsis thaliana GN=ASIL1 PE=1 SV=1	Myb/SANT-like DNA-binding domain
BnaA05T0045100WE	0.978691	0.000655075	0.814803	0.000392298	1.91887	0.000159974	Remorin OS=Arabidopsis thaliana GN=DBP PE=1 SV=1	--	--	Remorin OS=Arabidopsis thaliana GN=DBP PE=1 SV=1	Remorin, N-terminal region
BnaA05T0355900WE	0.598633	0.014184	0.709661	0.0441002	3.1436	0.000177168	60S ribosomal protein L18a-2 OS=Arabidopsis thaliana GN=RPL18AB PE=2 SV=2	GO:0003735	60S ribosomal protein L18a-like; K02882 large subunit ribosomal protein L18Ae (A)	60S ribosomal protein L18a-2 OS=Arabidopsis thaliana GN=RPL18AB PE=2 SV=2	Ribosomal proteins 50S-L18Ae/60S-L20/60S-L18A
BnaA07T0291900WE	0.713899	0.0136875	0.929145	2.11109e-05	0.949039	1.64994e-06	Probable S-adenosylmethionine-dependent methyltransferase At5g38100 OS=Arabidopsis thaliana GN=At5g38100 PE=2 SV=1	GO:0008168	POPTRDRAFT_573689; hypothetical protein; K18848 indole-3-acetate O-methyltransferase [EC:2.1.1.278] (A)	Probable S-adenosylmethionine-dependent methyltransferase At5g38100 OS=Arabidopsis thaliana GN=At5g38100 PE=2 SV=1	SAM dependent carboxyl methyltransferase
BnaA07T0325800WE	0.647876	9.38129e-05	0.939545	0.00118069	0.972506	0.00786941	Blue copper protein OS=Pisum sativum PE=2 SV=1	GO:0005507	--	Blue copper protein OS=Pisum sativum PE=2 SV=1	Plastocyanin-like domain
BnaA08T0101300WE	4.16969	0.000973021	3.7699	1.23943e-07	3.79249	0.000923884	Putative terpenoid synthase 7 OS=Arabidopsis thaliana GN=TPS07 PE=3 SV=2	GO:0000287	alpha-barbatene synthase-like; K15799 (+)-alpha-barbatene/beta-chamigrene/thujopsene synthase [EC:4.2.3.69 4.2.3.78 4.2.3.79] (A)	Putative terpenoid synthase 7 OS=Arabidopsis thaliana GN=TPS07 PE=3 SV=2	Terpene synthase, N-terminal domain
BnaA09T0374500WE	1.27072	0.0498037	1.13882	0.000584334	5.01308	0.00421373	Vacuolar-sorting receptor 6 OS=Arabidopsis thaliana GN=VSR6 PE=2 SV=3	GO:0005509	nid1, nidogen-1; nidogen 1; K06826 nidogen (entactin) (A)	Vacuolar-sorting receptor 6 OS=Arabidopsis thaliana GN=VSR6 PE=2 SV=3	PA domain
BnaC01T0249600WE	0.729889	0.0394543	1.06088	0.00451064	1.41852	0.00126288	Cytochrome b OS=Arabidopsis thaliana GN=MT-CYB PE=2 SV=2	GO:0009055	hypothetical protein; K00412 ubiquinol-cytochrome c reductase cytochrome b subunit (A)	Cytochrome b OS=Arabidopsis thaliana GN=MT-CYB PE=2 SV=2	Cytochrome b(C-terminal)/b6/petD
BnaC02T0252500WE	1.7609	1.1823e-09	2.16818	7.08143e-08	3.1203	0.000643131	Patellin-1 OS=Arabidopsis thaliana GN=PATL1 PE=1 SV=2	GO:0006810	hypothetical protein; K19996 phosphatidylinositol transfer protein SFH5 (A)	Patellin-1 OS=Arabidopsis thaliana GN=PATL1 PE=1 SV=2	CRAL/TRIO, N-terminal domain
BnaC02T0289200WE	1.82405	3.17758e-05	2.32279	3.39478e-06	2.04419	0.000500956	12-oxophytodienoate reductase 1 OS=Arabidopsis thaliana GN=OPR1 PE=1 SV=2	GO:0010181	12-oxophytodienoate reductase 1-like; K05894 12-oxophytodienoic acid reductase [EC:1.3.1.42] (A)	12-oxophytodienoate reductase 1 OS=Arabidopsis thaliana GN=OPR1 PE=1 SV=2	NADH:flavin oxidoreductase / NADH oxidase family
BnaC02T0310700WE	2.18711	5.34163e-06	1.79281	0.00166401	1.52885	1.77293e-05	Uncharacterized protein L397 OS=Acanthamoeba polyphaga mimivirus GN=MIMI_L397 PE=4 SV=1	--	protein eyes shut homolog; K19601 protein eyes shut (A)	Uncharacterized protein L397 OS=Acanthamoeba polyphaga mimivirus GN=MIMI_L397 PE=4 SV=1	--
BnaC02T0362300WE	1.87388	6.05174e-05	1.93475	5.3402e-06	1.60889	0.00052606	--	GO:0005783	uncharacterized LOC106416184; K14009 B-cell receptor-associated protein 31 (A)	--	B-cell receptor-associated protein 31-like
BnaC02T0379800WE	3.31195	8.89938e-08	1.15722	0.000387009	2.83367	0.00060607	Glutathionyl-hydroquinone reductase YqjG OS=Escherichia coli (strain K12) GN=yqjG PE=1 SV=1	GO:0005515	glutathionyl-hydroquinone reductase YqjG-like; K07393 putative glutathione S-transferase (A)	Glutathionyl-hydroquinone reductase YqjG OS=Escherichia coli (strain K12) GN=yqjG PE=1 SV=1	Glutathione S-transferase, C-terminal domain
BnaC02T0407200WE	2.61762	6.4681e-05	2.1826	4.63299e-05	1.65329	0.000298148	60S ribosomal protein L7-2 OS=Arabidopsis thaliana GN=RPL7B PE=2 SV=1	--	60S ribosomal protein L7-2; K02937 large subunit ribosomal protein L7e (A)	60S ribosomal protein L7-2 OS=Arabidopsis thaliana GN=RPL7B PE=2 SV=1	Ribosomal protein L30p/L7e
BnaC02T0409700WE	1.078	5.96908e-05	0.943686	0.000353238	1.02018	7.01978e-05	SEC12-like protein 2 OS=Arabidopsis thaliana GN=STL2P PE=1 SV=4	GO:0005515	SEC12-like protein 2; K14003 prolactin regulatory element-binding protein (A)	SEC12-like protein 2 OS=Arabidopsis thaliana GN=STL2P PE=1 SV=4	WD domain, G-beta repeat
BnaC02T0415700WE	0.638567	3.8312e-05	1.22576	7.77048e-08	1.09358	0.000519884	Defensin-like protein 1 OS=Arabidopsis thaliana GN=PDF2.3 PE=2 SV=1	GO:0006952	--	Defensin-like protein 1 OS=Arabidopsis thaliana GN=PDF2.3 PE=2 SV=1	Gamma-thionin family
BnaC02T0465400WE	2.07152	1.15235e-07	1.81704	3.77591e-07	2.43516	1.05558e-05	Nitrile-specifier protein 5 OS=Arabidopsis thaliana GN=NSP5 PE=2 SV=1	GO:0005515	hypothetical protein; K14966 host cell factor (A)	Nitrile-specifier protein 5 OS=Arabidopsis thaliana GN=NSP5 PE=2 SV=1	Kelch motif
BnaC02T0480900WE	1.8404	8.33434e-05	1.70184	3.00322e-06	0.895857	0.000813848	Serine--tRNA ligase, cytoplasmic OS=Arabidopsis thaliana GN=At5g27470 PE=2 SV=1	GO:0000166	serine--tRNA ligase; K01875 seryl-tRNA synthetase [EC:6.1.1.11] (A)	Serine--tRNA ligase, cytoplasmic OS=Arabidopsis thaliana GN=At5g27470 PE=2 SV=1	Seryl-tRNA synthetase N-terminal domain
BnaC02T0487200WE	0.662133	0.0239335	1.18209	0.000338581	1.07303	0.00128785	Ubiquitin carboxyl-terminal hydrolase 12 OS=Arabidopsis thaliana GN=UBP12 PE=1 SV=2	GO:0005515	hypothetical protein; K10523 speckle-type POZ protein (A)	Ubiquitin carboxyl-terminal hydrolase 12 OS=Arabidopsis thaliana GN=UBP12 PE=1 SV=2	MATH domain
BnaC08T0082100WE	0.679013	8.71647e-05	0.814737	1.26478e-07	1.49355	2.08456e-05	Putative caffeoyl-CoA O-methyltransferase At1g67980 OS=Arabidopsis thaliana GN=At1g67980 PE=2 SV=1	GO:0008171	putative caffeoyl-CoA O-methyltransferase At1g67980; K00588 caffeoyl-CoA O-methyltransferase [EC:2.1.1.104] (A)	Putative caffeoyl-CoA O-methyltransferase At1g67980 OS=Arabidopsis thaliana GN=At1g67980 PE=2 SV=1	O-methyltransferase
BnaC08T0462800WE	0.628963	0.00886126	0.944464	0.000751274	3.80119	1.2915e-05	Protein PHLOEM PROTEIN 2-LIKE A6 OS=Arabidopsis thaliana GN=PP2A6 PE=2 SV=1	GO:0005515	hypothetical protein; K04646 clathrin heavy chain (A)	Protein PHLOEM PROTEIN 2-LIKE A6 OS=Arabidopsis thaliana GN=PP2A6 PE=2 SV=1	Carbohydrate binding domain
Commonly decreased
BnaA01T0100800WE	-0.623592	0.0324205	-0.837746	0.0338924	-1.84966	0.00140918	ATP-dependent Clp protease proteolytic subunit-related protein 4, chloroplastic OS=Arabidopsis thaliana GN=CLPR4 PE=1 SV=1	GO:0004252	hypothetical protein; K01358 ATP-dependent Clp protease, protease subunit [EC:3.4.21.92] (A)	ATP-dependent Clp protease proteolytic subunit-related protein 4, chloroplastic OS=Arabidopsis thaliana GN=CLPR4 PE=1 SV=1	Clp protease
BnaA03T0277600WE	-0.60373	0.00325973	-0.688457	0.00120492	-1.74727	0.00646061	Xyloglucan endotransglucosylase/hydrolase protein 9 OS=Arabidopsis thaliana GN=XTH9 PE=2 SV=2	GO:0004553	xyloglucan endotransglucosylase/hydrolase protein 9; K08235 xyloglucan:xyloglucosyl transferase [EC:2.4.1.207] (A)	Xyloglucan endotransglucosylase/hydrolase protein 9 OS=Arabidopsis thaliana GN=XTH9 PE=2 SV=2	Xyloglucan endo-transglycosylase (XET) C-terminus
BnaA05T0083300WE	-1.31619	4.24681e-05	-1.70415	5.31456e-07	-0.746554	0.00246644	Pectin acetylesterase 7 OS=Arabidopsis thaliana GN=PAE7 PE=2 SV=1	--	pectin acetylesterase 7-like; K19882 O-palmitoleoyl-L-serine hydrolase [EC:3.1.1.98] (A)	Pectin acetylesterase 7 OS=Arabidopsis thaliana GN=PAE7 PE=2 SV=1	Pectinacetylesterase
BnaA05T0375100WE	-1.14704	0.000122241	-0.779497	0.00249386	-0.785241	0.00378544	Retinoblastoma-related protein 1 OS=Arabidopsis thaliana GN=RBR1 PE=1 SV=1	GO:0005634	retinoblastoma-related protein 1; K04681 retinoblastoma-like protein 1 (A)	Retinoblastoma-related protein 1 OS=Arabidopsis thaliana GN=RBR1 PE=1 SV=1	Domain of unknown function (DUF3452)
BnaA08T0108400WE	-0.98779	0.000447011	-1.11625	0.000541776	-0.623971	0.0451218	Short-chain dehydrogenase/reductase SDRA OS=Arabidopsis thaliana GN=SDRA PE=1 SV=1	GO:0008152	short-chain dehydrogenase/reductase SDRA-like; K11147 dehydrogenase/reductase SDR family member 4 [EC:1.1.-.-] (A)	Short-chain dehydrogenase/reductase SDRA OS=Arabidopsis thaliana GN=SDRA PE=1 SV=1	Enoyl-(Acyl carrier protein) reductase
BnaA10T0114400WE	-0.687383	1.58585e-05	-0.999101	0.0360955	-0.700237	0.047581	Fasciclin-like arabinogalactan protein 1 OS=Arabidopsis thaliana GN=FLA1 PE=1 SV=1	--	serine/threonine-protein phosphatase 2A 65 kDa regulatory subunit A beta isoform-like; K03456 serine/threonine-protein phosphatase 2A regulatory subunit A (A)	Fasciclin-like arabinogalactan protein 1 OS=Arabidopsis thaliana GN=FLA1 PE=1 SV=1	Fasciclin domain
BnaA10T0224700WE	-0.674089	0.0485673	-1.08009	0.00524639	-2.40617	5.38537e-05	--	--	--	--	--
BnaC03T0219500WE	-0.652477	0.00257856	-0.647152	0.00541579	-0.583492	0.0169651	Tricyclene synthase, chloroplastic OS=Arabidopsis thaliana GN=TPS10 PE=2 SV=1	GO:0000287	tricyclene synthase, chloroplastic-like; K12467 myrcene/ocimene synthase [EC:4.2.3.15] (A)	Tricyclene synthase, chloroplastic OS=Arabidopsis thaliana GN=TPS10 PE=2 SV=1	Terpene synthase, N-terminal domain
BnaC04T0477900WE	-0.947576	0.0247159	-0.971505	0.00867883	-4.89642	0.0399531	Uncharacterized protein C20orf24 homolog OS=Mus musculus PE=2 SV=1	--	Pre-mRNA-splicing factor ISY1; K12870 pre-mRNA-splicing factor ISY1 (A)	Uncharacterized protein C20orf24 homolog OS=Mus musculus PE=2 SV=1	Rab5-interacting protein (Rab5ip)
BnaC04T0480400WE	-3.09804	0.00208052	-1.61147	0.000140871	-3.24654	0.00326688	Tropinone reductase OS=Cochlearia officinalis GN=TR PE=1 SV=1	GO:0008152	tropinone reductase-like; K08081 tropinone reductase I [EC:1.1.1.206] (A)	Tropinone reductase OS=Cochlearia officinalis GN=TR PE=1 SV=1	short chain dehydrogenase
BnaC07T0131800WE	-1.63869	0.0126854	-1.29105	0.0128714	-2.59368	0.00813947	Glucuronoxylan 4-O-methyltransferase 1 OS=Arabidopsis thaliana GN=GXM1 PE=1 SV=1	--	glucuronoxylan 4-O-methyltransferase 1; K18801 glucuronoxylan 4-O-methyltransferase [EC:2.1.1.112] (A)	Glucuronoxylan 4-O-methyltransferase 1 OS=Arabidopsis thaliana GN=GXM1 PE=1 SV=1	Polysaccharide biosynthesis
BnaC08T0271000WE	-0.83413	0.0280225	-1.7949	0.00742352	-1.61916	0.0390431	BAG family molecular chaperone regulator 4 OS=Arabidopsis thaliana GN=BAG4 PE=1 SV=1	GO:0005515	bag1; BCL2-associated athanogene; K09555 BCL2-associated athanogene 1 (A)	BAG family molecular chaperone regulator 4 OS=Arabidopsis thaliana GN=BAG4 PE=1 SV=1	Ubiquitin family
BnaC09T0397000WE	-1.05926	0.00949454	-3.4296	0.00120792	-2.85459	0.000818593	--	--	--	--	--
Contrasting Pattern
BnaC08T0081300WE	3.96521	0.00220461	-1.70177	0.0440977	-9.6479	0.000673253	Enoyl-CoA delta isomerase 3 OS=Arabidopsis thaliana GN=ECI3 PE=1 SV=1	GO:0003824	hypothetical protein; K18880 very-long-chain (3R)-3-hydroxyacyl-CoA dehydratase [EC:4.2.1.134] (A)	Enoyl-CoA delta isomerase 3 OS=Arabidopsis thaliana GN=ECI3 PE=1 SV=1	Enoyl-CoA hydratase/isomerase
BnaA06T0475900WE	1.93641	0.00448163	0.612793	0.0016	-2.03426	0.00136468	Glucose-1-phosphate adenylyltransferase large subunit 3, chloroplastic OS=Arabidopsis thaliana GN=APL3 PE=2 SV=2	GO:0009058	glucose-1-phosphate adenylyltransferase large subunit 3, chloroplastic; K00975 glucose-1-phosphate adenylyltransferase [EC:2.7.7.27] (A)	Glucose-1-phosphate adenylyltransferase large subunit 3, chloroplastic OS=Arabidopsis thaliana GN=APL3 PE=2 SV=2	Nucleotidyl transferase
BnaC08T0397800WE	0.854459	0.0120883	-0.731807	2.7879e-06	-1.78271	0.000326863	Glycine-rich RNA-binding protein GRP1A OS=Sinapis alba PE=2 SV=1	GO:0003676	uncharacterized LOC100305467; K13195 cold-inducible RNA-binding protein (A)	Glycine-rich RNA-binding protein GRP1A OS=Sinapis alba PE=2 SV=1	RNA recognition motif. (a.k.a. RRM, RBD, or RNP domain)
BnaA02T0035200WE	-0.665012	0.00694057	1.78373	1.46627e-05	-1.64962	0.00746733	Protein DOWNSTREAM OF FLC OS=Arabidopsis thaliana GN=DFC PE=2 SV=1	--	hypothetical protein; K03036 26S proteasome regulatory subunit N6 (A)	Protein DOWNSTREAM OF FLC OS=Arabidopsis thaliana GN=DFC PE=2 SV=1	Pollen proteins Ole e I like
BnaA02T0245300WE	1.9862	0.018733	-1.16378	0.047599	-1.30498	0.00245204	H/ACA ribonucleoprotein complex subunit 4 OS=Arabidopsis thaliana GN=CBF5 PE=1 SV=1	GO:0003723	H/ACA ribonucleoprotein complex subunit 4-like; K11131 H/ACA ribonucleoprotein complex subunit 4 [EC:5.4.99.-] (A)	H/ACA ribonucleoprotein complex subunit 4 OS=Arabidopsis thaliana GN=CBF5 PE=1 SV=1	PUA domain
BnaA08T0142000WE	0.833588	0.0154377	-1.0582	7.47547e-05	-1.17832	0.00102748	--	--	hypothetical protein; K11426 SET and MYND domain-containing protein (A)	--	--
BnaA02T0391400WE	1.22029	0.0294863	-1.37933	0.0332839	-1.00879	0.00680883	Ubiquitin-conjugating enzyme E2 3 OS=Arabidopsis thaliana GN=UBC3 PE=2 SV=1	GO:0016881	ubiquitin-conjugating enzyme E2 3; K10573 ubiquitin-conjugating enzyme E2 A [EC:2.3.2.23] (A)	Ubiquitin-conjugating enzyme E2 3 OS=Arabidopsis thaliana GN=UBC3 PE=2 SV=1	Ubiquitin-conjugating enzyme
BnaC04T0431000WE	0.972021	0.0290418	-0.616793	0.000321267	-0.99988	0.00372863	--	--	NEFH; neurofilament, heavy polypeptide; K04574 neurofilament heavy polypeptide (A)	--	--
BnaC01T0030900WE	0.642083	0.000180104	-1.1823	6.28194e-05	-0.966516	0.000155073	Protein TIC 22, chloroplastic OS=Arabidopsis thaliana GN=TIC22 PE=1 SV=1	--	--	Protein TIC 22, chloroplastic OS=Arabidopsis thaliana GN=TIC22 PE=1 SV=1	Tic22-like family
BnaA08T0179700WE	0.830508	0.00553831	-0.709803	0.00306454	-0.96456	0.0173753	--	--	--	--	Plant specific eukaryotic initiation factor 4B
BnaA03T0448500WE	1.50423	0.00367602	-1.63554	0.00128099	-0.911184	0.0201548	Ubiquitin carboxyl-terminal hydrolase isozyme L3 OS=Bos taurus GN=UCHL3 PE=2 SV=1	GO:0004221	ubiquitin carboxyl-terminal hydrolase isozyme L3-like; K05609 ubiquitin carboxyl-terminal hydrolase L3 [EC:3.4.19.12] (A)	Ubiquitin carboxyl-terminal hydrolase isozyme L3 OS=Bos taurus GN=UCHL3 PE=2 SV=1	Ubiquitin carboxyl-terminal hydrolase, family 1
BnaC03T0011800WE	0.637459	0.0268189	-0.82011	0.000215397	-0.824871	0.00162613	Pescadillo homolog OS=Monosiga brevicollis GN=19511 PE=3 SV=1	GO:0005730	pescadillo homolog; K14843 pescadillo (A)	Pescadillo homolog OS=Monosiga brevicollis GN=19511 PE=3 SV=1	BRCA1 C Terminus (BRCT) domain
BnaA01T0155700WE	1.01978	0.0272517	-1.35465	0.0179209	-0.793804	0.0111585	40S ribosomal protein S15a-5 OS=Arabidopsis thaliana GN=RPS15AE PE=2 SV=1	GO:0003735	40S ribosomal protein S15a-5; K02957 small subunit ribosomal protein S15Ae (A)	40S ribosomal protein S15a-5 OS=Arabidopsis thaliana GN=RPS15AE PE=2 SV=1	Ribosomal protein S8
BnaC01T0077200WE	0.778747	0.00126963	-0.59208	0.00375387	-0.771517	0.012557	Ubiquitin carboxyl-terminal hydrolase isozyme L3 OS=Bos taurus GN=UCHL3 PE=2 SV=1	GO:0004221	ubiquitin carboxyl-terminal hydrolase isozyme L3-like; K05609 ubiquitin carboxyl-terminal hydrolase L3 [EC:3.4.19.12] (A)	Ubiquitin carboxyl-terminal hydrolase isozyme L3 OS=Bos taurus GN=UCHL3 PE=2 SV=1	Ubiquitin carboxyl-terminal hydrolase, family 1
Bnascaffold286T0059100WE	0.667948	0.021304	-1.49101	0.00475021	-0.710706	0.0173458	40S ribosomal protein S6-2 OS=Arabidopsis thaliana GN=RPS6B PE=1 SV=3	GO:0003735	40S ribosomal protein S6-1-like; K02991 small subunit ribosomal protein S6e (A)	40S ribosomal protein S6-2 OS=Arabidopsis thaliana GN=RPS6B PE=1 SV=3	Ribosomal protein S6e
BnaA06T0085700WE	0.609013	0.00660837	-0.822957	0.0469406	-0.703085	0.00506285	Choline/ethanolaminephosphotransferase 1 OS=Arabidopsis thaliana GN=AAPT1 PE=1 SV=1	GO:0008654	AAPT1; choline/ethanolaminephosphotransferase 1; K00993 ethanolaminephosphotransferase [EC:2.7.8.1] (A)	Choline/ethanolaminephosphotransferase 1 OS=Arabidopsis thaliana GN=AAPT1 PE=1 SV=1	CDP-alcohol phosphatidyltransferase
BnaA06T0393500WE	0.716793	0.00906021	-0.966237	0.00141423	-0.661932	0.000831631	B-cell receptor-associated protein 31 OS=Mus musculus GN=Bcap31 PE=1 SV=4	GO:0005783	B-cell receptor-associated protein 31-like; K14009 B-cell receptor-associated protein 31 (A)	B-cell receptor-associated protein 31 OS=Mus musculus GN=Bcap31 PE=1 SV=4	B-cell receptor-associated protein 31-like
BnaC06T0439400WE	0.807476	0.00407901	-0.906168	2.99212e-05	-0.597177	0.0401734	Prolyl endopeptidase OS=Homo sapiens GN=PREP PE=1 SV=2	GO:0004252	prolyl endopeptidase-like; K01322 prolyl oligopeptidase [EC:3.4.21.26] (A)	Prolyl endopeptidase OS=Homo sapiens GN=PREP PE=1 SV=2	Prolyl oligopeptidase family
BnaC07T0061200WE	-0.686874	0.00595021	-0.654515	5.94006e-06	0.618189	2.08773e-05	Ferredoxin--nitrite reductase, chloroplastic OS=Arabidopsis thaliana GN=NIR1 PE=1 SV=1	GO:0016491	ferredoxin--nitrite reductase, chloroplastic; K00366 ferredoxin-nitrite reductase [EC:1.7.7.1] (A)	Ferredoxin--nitrite reductase, chloroplastic OS=Arabidopsis thaliana GN=NIR1 PE=1 SV=1	Nitrite/Sulfite reductase ferredoxin-like half domain
BnaC08T0028800WE	-1.2518	0.00202377	1.7022	0.00017376	0.64994	0.0145272	--	--	--	--	--
BnaA08T0299900WE	0.846092	0.0333095	-0.601363	0.000712147	0.797688	0.0117668	Protein RALF-like 1 OS=Arabidopsis thaliana GN=RALF1 PE=1 SV=1	--	--	Protein RALF-like 1 OS=Arabidopsis thaliana GN=RALF1 PE=1 SV=1	Rapid ALkalinization Factor (RALF)
BnaA07T0312000WE	-0.911194	0.0459521	1.19727	0.000662581	0.839073	0.0273887	Beta carbonic anhydrase 4 OS=Arabidopsis thaliana GN=BCA4 PE=1 SV=1	GO:0004089	beta carbonic anhydrase 4; K01673 carbonic anhydrase [EC:4.2.1.1] (A)	Beta carbonic anhydrase 4 OS=Arabidopsis thaliana GN=BCA4 PE=1 SV=1	Carbonic anhydrase
BnaA07T0041500WE	-0.630757	0.0083604	-0.761889	6.21958e-05	0.888534	6.49333e-05	Ferredoxin--nitrite reductase, chloroplastic OS=Arabidopsis thaliana GN=NIR1 PE=1 SV=1	GO:0016491	ferredoxin--nitrite reductase, chloroplastic; K00366 ferredoxin-nitrite reductase [EC:1.7.7.1] (A)	Ferredoxin--nitrite reductase, chloroplastic OS=Arabidopsis thaliana GN=NIR1 PE=1 SV=1	Nitrite/Sulfite reductase ferredoxin-like half domain
Bnascaffold1556T0003100WE	-0.94081	4.75317e-05	0.901567	0.000238369	1.0308	0.000973028	21 kDa protein OS=Daucus carota PE=2 SV=1	GO:0004857	probable pectinesterase/pectinesterase inhibitor 21; K01051 pectinesterase [EC:3.1.1.11] (A)	21 kDa protein OS=Daucus carota PE=2 SV=1	Plant invertase/pectin methylesterase inhibitor
BnaA06T0076700WE	-0.921004	0.00102078	0.772413	8.23009e-05	1.07259	0.000371552	Cleavage and polyadenylation specificity factor subunit CG7185 OS=Drosophila melanogaster GN=CG7185 PE=1 SV=2	GO:0003676	heterogeneous nuclear ribonucleoprotein 87F-like; K14398 cleavage and polyadenylation specificity factor subunit 6/7 (A)	Cleavage and polyadenylation specificity factor subunit CG7185 OS=Drosophila melanogaster GN=CG7185 PE=1 SV=2	RNA recognition motif. (a.k.a. RRM, RBD, or RNP domain)
BnaA01T0306500WE	-0.790287	0.0379915	-0.642621	0.0411291	1.09601	0.0029422	Probable serine/threonine-protein kinase At1g54610 OS=Arabidopsis thaliana GN=At1g54610 PE=1 SV=1	GO:0004672	probable serine/threonine-protein kinase At1g54610; K08819 cyclin-dependent kinase 12/13 [EC:2.7.11.22 2.7.11.23] (A)	Probable serine/threonine-protein kinase At1g54610 OS=Arabidopsis thaliana GN=At1g54610 PE=1 SV=1	Protein kinase domain
BnaC06T0268800WE	-0.618132	0.0299318	1.39355	2.41445e-06	1.13538	0.0246729	Probable polygalacturonase At1g80170 OS=Arabidopsis thaliana GN=At1g80170 PE=1 SV=1	GO:0004650	POPTRDRAFT_1067178; hypothetical protein; K01213 galacturan 1,4-alpha-galacturonidase [EC:3.2.1.67] (A)	Probable polygalacturonase At1g80170 OS=Arabidopsis thaliana GN=At1g80170 PE=1 SV=1	Glycosyl hydrolases family 28
BnaA06T0147700WE	-1.12569	0.00464945	1.33961	9.06196e-05	1.13952	0.0264672	2-oxoisovalerate dehydrogenase subunit alpha 1, mitochondrial OS=Arabidopsis thaliana GN=At1g21400 PE=2 SV=1	GO:0008152	2-oxoisovalerate dehydrogenase subunit alpha 1, mitochondrial; K00166 2-oxoisovalerate dehydrogenase E1 component alpha subunit [EC:1.2.4.4] (A)	2-oxoisovalerate dehydrogenase subunit alpha 1, mitochondrial OS=Arabidopsis thaliana GN=At1g21400 PE=2 SV=1	Dehydrogenase E1 component
BnaA10T0002900WE	-0.964269	0.0300935	-0.695775	0.030232	1.18813	0.0122451	(+)-neomenthol dehydrogenase OS=Arabidopsis thaliana GN=SDR1 PE=1 SV=1	GO:0008152	(+)-neomenthol dehydrogenase; K15095 (+)-neomenthol dehydrogenase [EC:1.1.1.208] (A)	(+)-neomenthol dehydrogenase OS=Arabidopsis thaliana GN=SDR1 PE=1 SV=1	short chain dehydrogenase
BnaA06T0005300WE	-1.42296	0.0265902	0.791942	0.0459437	1.29819	0.0254489	Beta-fructofuranosidase, insoluble isoenzyme CWINV3 OS=Arabidopsis thaliana GN=CWINV3 PE=1 SV=2	GO:0004553	CWINV3-1; beta-fructofuranosidase, insoluble isoenzyme CWINV3-like; K01193 beta-fructofuranosidase [EC:3.2.1.26] (A)	Beta-fructofuranosidase, insoluble isoenzyme CWINV3 OS=Arabidopsis thaliana GN=CWINV3 PE=1 SV=2	Glycosyl hydrolases family 32 C terminal
BnaC09T0167400WE	-0.719043	0.0385437	-0.786102	0.021304	1.32666	7.64539e-05	--	--	--	--	--
BnaA03T0338500WE	-0.791746	0.0369084	0.775129	0.00746624	1.34956	0.00522398	Transcription factor TGA6 OS=Arabidopsis thaliana GN=TGA6 PE=1 SV=2	GO:0003700	transcription factor TGA6-like; K14431 transcription factor TGA (A)	Transcription factor TGA6 OS=Arabidopsis thaliana GN=TGA6 PE=1 SV=2	bZIP transcription factor
BnaA04T0211000WE	-0.758804	0.00282231	0.951676	0.0488686	1.3864	0.00399627	--	--	--	--	--
BnaA01T0114500WE	-0.700244	0.000149696	0.671886	0.000890401	1.40582	0.00213093	Uncharacterized protein At4g15545 OS=Arabidopsis thaliana GN=At4g15545 PE=1 SV=1	--	--	Uncharacterized protein At4g15545 OS=Arabidopsis thaliana GN=At4g15545 PE=1 SV=1	--
BnaC08T0102600WE	1.48382	0.0178006	-1.67559	0.000144685	1.42939	0.0045816	Putative vacuolar protein sorting-associated protein 13A OS=Dictyostelium discoideum GN=vps13A PE=2 SV=1	GO:0005515	uncharacterized LOC106360702; K19525 vacuolar protein sorting-associated protein 13A/C (A)	Putative vacuolar protein sorting-associated protein 13A OS=Dictyostelium discoideum GN=vps13A PE=2 SV=1	PH domain
BnaC09T0029500WE	-1.03586	0.00275076	2.32295	0.00311587	1.43849	0.00135212	Glucose-6-phosphate 1-dehydrogenase, cytoplasmic isoform 1 OS=Arabidopsis thaliana GN=ACG9 PE=2 SV=1	GO:0004345	glucose-6-phosphate 1-dehydrogenase, cytoplasmic isoform 1-like; K00036 glucose-6-phosphate 1-dehydrogenase [EC:1.1.1.49 1.1.1.363] (A)	Glucose-6-phosphate 1-dehydrogenase, cytoplasmic isoform 1 OS=Arabidopsis thaliana GN=ACG9 PE=2 SV=1	Glucose-6-phosphate dehydrogenase, NAD binding domain
BnaA01T0006100WE	-0.628993	0.0277647	0.769219	0.0358134	1.46582	0.0157626	26S proteasome non-ATPase regulatory subunit 2 homolog B OS=Arabidopsis thaliana GN=RPN1B PE=1 SV=1	GO:0000502	26S proteasome non-ATPase regulatory subunit 2 homolog A-like; K03028 26S proteasome regulatory subunit N1 (A)	26S proteasome non-ATPase regulatory subunit 2 homolog B OS=Arabidopsis thaliana GN=RPN1B PE=1 SV=1	Proteasome/cyclosome repeat
BnaA02T0055500WE	-1.08323	0.0475416	0.952887	0.0245435	1.54466	6.57138e-05	Beta carbonic anhydrase 2, chloroplastic OS=Arabidopsis thaliana GN=BCA2 PE=1 SV=3	GO:0004089	beta carbonic anhydrase 2, chloroplastic-like; K01673 carbonic anhydrase [EC:4.2.1.1] (A)	Beta carbonic anhydrase 2, chloroplastic OS=Arabidopsis thaliana GN=BCA2 PE=1 SV=3	Carbonic anhydrase
BnaA01T0266700WE	-0.845239	0.00428291	0.628918	0.0233617	1.62476	0.00025777	Probable 2-oxoglutarate-dependent dioxygenase AOP1 (Fragment) OS=Arabidopsis thaliana GN=AOP1 PE=2 SV=1	GO:0016491	Gibberellin 3-beta hydroxylase, putative; K04124 gibberellin 3-beta-dioxygenase [EC:1.14.11.15] (A)	Probable 2-oxoglutarate-dependent dioxygenase AOP1 (Fragment) OS=Arabidopsis thaliana GN=AOP1 PE=2 SV=1	2OG-Fe(II) oxygenase superfamily
BnaA05T0167600WE	-0.884457	0.0179917	0.658991	0.00212888	1.63761	9.43445e-05	Probable LRR receptor-like serine/threonine-protein kinase At1g51860 OS=Arabidopsis thaliana GN=At1g51860 PE=2 SV=2	GO:0004672	hypothetical protein; K16224 senescence-induced receptor-like serine/threonine-protein kinase (A)	Probable LRR receptor-like serine/threonine-protein kinase At1g51860 OS=Arabidopsis thaliana GN=At1g51860 PE=2 SV=2	Leucine rich repeat
BnaA07T0134300WE	-1.03932	0.00216111	-1.00824	0.0441807	1.70657	0.0238702	Metal transporter Nramp4 OS=Arabidopsis thaliana GN=NRAMP4 PE=2 SV=1	GO:0005215	metal transporter Nramp4; K12347 natural resistance-associated macrophage protein (A)	Metal transporter Nramp4 OS=Arabidopsis thaliana GN=NRAMP4 PE=2 SV=1	Natural resistance-associated macrophage protein
BnaA01T0304800WE	-0.83585	0.00953126	0.598455	3.9136e-06	1.7201	5.65486e-06	Protein RALF-like 22 OS=Arabidopsis thaliana GN=RALFL22 PE=3 SV=1	--	--	Protein RALF-like 22 OS=Arabidopsis thaliana GN=RALFL22 PE=3 SV=1	Rapid ALkalinization Factor (RALF)
BnaA06T0434500WE	1.11627	0.00119151	-1.06813	0.0048363	1.80745	0.00378825	Defensin-like protein 2 OS=Arabidopsis thaliana GN=PDF2.2 PE=2 SV=1	GO:0006952	--	Defensin-like protein 2 OS=Arabidopsis thaliana GN=PDF2.2 PE=2 SV=1	Gamma-thionin family
BnaA02T0051200WE	-2.07334	0.0253429	-1.03975	0.0281017	1.82581	0.00247599	Protein ELC-like OS=Arabidopsis thaliana GN=ELCL PE=1 SV=1	GO:0006464	protein ELC-like; K12183 ESCRT-I complex subunit TSG101 (A)	Protein ELC-like OS=Arabidopsis thaliana GN=ELCL PE=1 SV=1	Vps23 core domain
BnaA03T0318600WE	-0.803184	0.00996821	1.34204	0.000151752	1.88166	1.92955e-05	RPM1-interacting protein 4 OS=Arabidopsis thaliana GN=RIN4 PE=1 SV=1	--	RPM1-interacting protein 4-like; K13456 RPM1-interacting protein 4 (A)	RPM1-interacting protein 4 OS=Arabidopsis thaliana GN=RIN4 PE=1 SV=1	Cleavage site for pathogenic type III effector avirulence factor Avr
BnaC05T0414100WE	-0.823248	0.0187568	1.53292	4.98233e-06	1.89838	5.43473e-05	Nitrile-specifier protein 2 OS=Arabidopsis thaliana GN=NSP2 PE=2 SV=1	GO:0005515	AGAP004774-PA; K14966 host cell factor (A)	Nitrile-specifier protein 2 OS=Arabidopsis thaliana GN=NSP2 PE=2 SV=1	Kelch motif
BnaC05T0048500WE	1.04243	0.0158937	-2.07367	0.000408247	1.96773	0.00356644	Probable LRR receptor-like serine/threonine-protein kinase At1g06840 OS=Arabidopsis thaliana GN=At1g06840 PE=2 SV=2	GO:0004672	hypothetical protein; K04730 interleukin-1 receptor-associated kinase 1 [EC:2.7.11.1] (A)	Probable LRR receptor-like serine/threonine-protein kinase At1g06840 OS=Arabidopsis thaliana GN=At1g06840 PE=2 SV=2	Leucine rich repeat N-terminal domain
BnaC01T0150200WE	-1.45818	0.0173386	1.52819	0.0245067	2.06369	0.00118818	Uncharacterized protein At4g26450 OS=Arabidopsis thaliana GN=At4g26450 PE=4 SV=1	--	--	Uncharacterized protein At4g26450 OS=Arabidopsis thaliana GN=At4g26450 PE=4 SV=1	--
BnaA07T0108400WE	-1.46549	0.00245714	0.660218	0.0106396	2.13953	0.00670064	Tetratricopeptide repeat protein 38 OS=Homo sapiens GN=TTC38 PE=1 SV=1	--	protein-methionine sulfoxide oxidase mical3a-like; K19947 protein-methionine sulfoxide oxidase MICAL [EC:1.14.13.-] (A)	Tetratricopeptide repeat protein 38 OS=Homo sapiens GN=TTC38 PE=1 SV=1	--
BnaC04T0095400WE	-0.992474	0.0259551	0.880206	2.2111e-05	2.17954	5.22791e-07	Aquaporin PIP2-2 OS=Arabidopsis thaliana GN=PIP2-2 PE=1 SV=2	GO:0005215	aquaporin PIP2-2-like; K09872 aquaporin PIP (A)	Aquaporin PIP2-2 OS=Arabidopsis thaliana GN=PIP2-2 PE=1 SV=2	Major intrinsic protein
BnaA09T0142800WE	-1.1501	0.0297611	-0.986808	0.00435148	2.81553	0.000185556	Aspartate aminotransferase, cytoplasmic isozyme 2 OS=Arabidopsis thaliana GN=ASP4 PE=2 SV=2	GO:0006520	aspartate aminotransferase, cytoplasmic isozyme 2-like; K14454 aspartate aminotransferase, cytoplasmic [EC:2.6.1.1] (A)	Aspartate aminotransferase, cytoplasmic isozyme 2 OS=Arabidopsis thaliana GN=ASP4 PE=2 SV=2	Aminotransferase class I and II
BnaC05T0548200WE	-0.721069	0.0011471	0.774855	0.00705785	2.85564	0.00735616	Hypersensitive-induced response protein 3 OS=Arabidopsis thaliana GN=HIR3 PE=1 SV=1	GO:0016020	GM16067 gene product from transcript GM16067-RA; K03364 cell division cycle 20-like protein 1, cofactor of APC complex (A)	Hypersensitive-induced response protein 3 OS=Arabidopsis thaliana GN=HIR3 PE=1 SV=1	SPFH domain / Band 7 family

## Sheet: Table S4a
Table S4a The significantly enriched gene ontology (GO) terms of the differentially accumulated proteins (DAPs) in roots obtained by comparing the Plasmodiophora brassicae-inoculated clubroot resistant (CR) near-isogenic Brassica napus lines with the control (RI vs. RC). The GO terms marked with red font are the most significant ones.
Category	GO term	Number in reference	Number in the input list	Fold Enrichment	raw P-value	FDR
BP	cellular process (GO:0009987)	15187	682	1.38	6.43e-38	3.72e-34
BP	metabolic process (GO:0008152)	12892	577	1.38	1.99e-25	5.76e-22
BP	organic substance metabolic process (GO:0071704)	12071	538	1.37	8.53e-22	1.65e-18
BP	primary metabolic process (GO:0044238)	9962	445	1.37	4.41e-16	6.39e-13
BP	carbohydrate metabolic process (GO:0005975)	1029	78	2.85	1.21e-15	1.4e-12
BP	cellular metabolic process (GO:0044237)	9201	416	1.39	1.91e-15	2.21e-12
BP	response to external stimulus (GO:0009605)	3218	160	1.87	1.74e-14	1.44e-11
BP	polysaccharide metabolic process (GO:0005976)	507	47	3.49	1.29e-12	8.32e-10
BP	cell wall organization or biogenesis (GO:0071554)	1014	71	2.63	1.16e-12	8.38e-10
BP	nitrogen compound metabolic process (GO:0006807)	9027	395	1.35	4.28e-12	3.54e-09
BP	plant-type cell wall organization or biogenesis (GO:0071669)	565	48	3.2	1.29e-11	6.82e-09
BP	cellular localization (GO:0051641)	1282	92	2.21	1.07e-11	6.87e-09
BP	catabolic process (GO:0009056)	2251	136	1.86	9.72e-12	7.04e-09
BP	biological process involved in interspecies interaction between organisms (GO:0044419)	2712	133	1.85	1.51e-11	7.29e-09
BP	cellular catabolic process (GO:0044248)	1070	81	2.33	1.83e-11	9.62e-09
BP	organic substance biosynthetic process (GO:1901576)	4530	228	1.55	1.68e-11	9.73e-09
BP	response to other organism (GO:0051707)	2697	131	1.83	3.5e-11	1.35e-08
BP	response to external biotic stimulus (GO:0043207)	2697	131	1.83	3.5e-11	1.45e-08
BP	response to biotic stimulus (GO:0009607)	2700	131	1.83	5.07e-11	1.84e-08
BP	cellular component organization or biogenesis (GO:0071840)	3605	190	1.62	4.36e-11	2.1e-08
BP	organonitrogen compound metabolic process (GO:1901564)	6318	292	1.42	7.91e-11	3.27e-08
BP	macromolecule metabolic process (GO:0043170)	8524	371	1.34	7.47e-11	3.33e-08
BP	glucan metabolic process (GO:0044042)	212	27	4.79	1.67e-10	5.09e-08
BP	macromolecule localization (GO:0033036)	1153	82	2.19	1.98e-10	7.65e-08
BP	organic substance catabolic process (GO:1901575)	1917	116	1.86	3.87e-10	1.4e-07
BP	protein folding (GO:0006457)	183	27	4.54	6.51e-10	2.22e-07
BP	cellular macromolecule localization (GO:0070727)	876	67	2.35	8.51e-10	2.74e-07
BP	cell wall biogenesis (GO:0042546)	426	37	3.27	1.73e-09	5.01e-07
BP	response to stimulus (GO:0050896)	9805	408	1.28	1.89e-09	5.76e-07
BP	intracellular transport (GO:0046907)	726	58	2.46	2.24e-09	6.48e-07
BP	establishment of localization in cell (GO:0051649)	758	59	2.39	4.73e-09	1.31e-06
BP	plant-type cell wall biogenesis (GO:0009832)	273	28	3.86	6.46e-09	1.7e-06
BP	cell wall macromolecule metabolic process (GO:0044036)	221	25	4.26	7.09e-09	1.79e-06
BP	cellular biosynthetic process (GO:0044249)	3349	170	1.56	8.64e-09	2.27e-06
BP	cellular component organization (GO:0016043)	2837	149	1.62	1.28e-08	3.22e-06
BP	organic acid metabolic process (GO:0006082)	2166	121	1.72	1.48e-08	3.58e-06
BP	carboxylic acid metabolic process (GO:0019752)	1561	95	1.87	1.61e-08	3.74e-06
BP	cell wall polysaccharide metabolic process (GO:0010383)	181	22	4.57	1.76e-08	3.78e-06
BP	small molecule metabolic process (GO:0044281)	3097	159	1.58	1.74e-08	3.87e-06
BP	protein transport (GO:0015031)	563	47	2.57	2.3e-08	4.94e-06
BP	localization (GO:0051179)	2897	150	1.59	2.47e-08	5.1e-06
BP	amide metabolic process (GO:0043603)	698	54	2.38	2.86e-08	5.72e-06
BP	establishment of protein localization (GO:0045184)	570	47	2.54	3.09e-08	5.97e-06
BP	gene expression (GO:0010467)	1805	104	1.77	4.32e-08	8.08e-06
BP	protein localization (GO:0008104)	811	59	2.24	5.17e-08	9.36e-06
BP	oxoacid metabolic process (GO:0043436)	2044	114	1.72	5.52e-08	9.4e-06
BP	cellular response to chemical stimulus (GO:0070887)	2145	118	1.69	5.41e-08	9.5e-06
BP	response to temperature stimulus (GO:0009266)	1321	82	1.91	7.08e-08	1.17e-05
BP	polysaccharide biosynthetic process (GO:0000271)	253	25	3.72	8.05e-08	1.56e-05
BP	response to abiotic stimulus (GO:0009628)	4779	220	1.42	9.74e-08	1.57e-05
BP	response to stress (GO:0006950)	5761	255	1.36	1.46e-07	2.28e-05
BP	organonitrogen compound biosynthetic process (GO:1901566)	1792	101	1.73	1.84e-07	2.8e-05
BP	response to fungus (GO:0009620)	1205	65	2.03	1.77e-07	3.11e-05
BP	organelle organization (GO:0006996)	1518	89	1.8	2.11e-07	3.14e-05
BP	vesicle-mediated transport (GO:0016192)	549	44	2.46	2.64e-07	3.83e-05
BP	cellular component biogenesis (GO:0044085)	1923	106	1.7	3.03e-07	4.28e-05
BP	intracellular protein transport (GO:0006886)	489	40	2.52	4.13e-07	5.69e-05
BP	organic substance transport (GO:0071702)	1170	73	1.92	4.44e-07	5.99e-05
BP	cellular nitrogen compound metabolic process (GO:0034641)	4731	214	1.39	5.97e-07	7.52e-05
BP	protein metabolic process (GO:0019538)	4604	209	1.4	5.79e-07	7.63e-05
BP	organic cyclic compound metabolic process (GO:1901360)	4951	222	1.38	5.96e-07	7.68e-05
BP	carbohydrate biosynthetic process (GO:0016051)	364	29	3	5.28e-07	8.28e-05
BP	response to chemical (GO:0042221)	5354	236	1.36	8.19e-07	0.000101
BP	response to bacterium (GO:0009617)	1397	70	1.89	1.09e-06	0.000166
BP	developmental process (GO:0032502)	6257	267	1.31	1.43e-06	0.000173
BP	cellular response to oxygen-containing compound (GO:1901701)	1273	75	1.81	1.93e-06	0.000228
BP	hemicellulose metabolic process (GO:0010410)	116	15	4.87	1.62e-06	0.000229
BP	nitrogen compound transport (GO:0071705)	876	57	2	2.17e-06	0.000251
BP	response to oxidative stress (GO:0006979)	745	51	2.11	2.36e-06	0.000268
BP	cellular aromatic compound metabolic process (GO:0006725)	4774	212	1.37	2.54e-06	0.000278
BP	establishment of protein localization to organelle (GO:0072594)	268	26	2.98	2.53e-06	0.000282
BP	small molecule catabolic process (GO:0044282)	235	24	3.14	2.72e-06	0.000292
BP	transport (GO:0006810)	2426	122	1.55	3.12e-06	0.000329
BP	aromatic compound catabolic process (GO:0019439)	272	26	2.94	3.24e-06	0.000335
BP	defense response (GO:0006952)	2637	111	1.58	2.49e-06	0.000343
BP	establishment of localization (GO:0051234)	2465	123	1.53	3.73e-06	0.00038
BP	protein localization to organelle (GO:0033365)	366	31	2.6	3.94e-06	0.000394
BP	sulfur compound metabolic process (GO:0006790)	631	39	2.33	3.03e-06	0.000399
BP	peptide metabolic process (GO:0006518)	558	41	2.26	4.22e-06	0.000415
BP	defense response to other organism (GO:0098542)	2317	100	1.62	3.23e-06	0.000416
BP	heterocycle metabolic process (GO:0046483)	4390	196	1.37	4.56e-06	0.00044
BP	defense response to bacterium (GO:0042742)	1091	57	1.97	3.78e-06	0.000466
BP	carbohydrate derivative metabolic process (GO:1901135)	997	61	1.88	5.89e-06	0.000551
BP	response to toxic substance (GO:0009636)	180	20	3.42	5.81e-06	0.000552
BP	glucan biosynthetic process (GO:0009250)	128	15	4.41	4.86e-06	0.000587
BP	defense response to fungus (GO:0050832)	945	51	2.03	5.47e-06	0.000647
BP	amide biosynthetic process (GO:0043604)	593	42	2.18	8.15e-06	0.00075
BP	anatomical structure development (GO:0048856)	5838	247	1.3	8.9e-06	0.000806
BP	response to salt stress (GO:0009651)	700	47	2.06	9.39e-06	0.000824
BP	amino acid metabolic process (GO:0006520)	600	42	2.15	9.61e-06	0.000831
BP	macromolecule biosynthetic process (GO:0009059)	2338	116	1.53	9.37e-06	0.000836
BP	response to oxygen-containing compound (GO:1901700)	3458	159	1.41	1.1e-05	0.000935
BP	translation (GO:0006412)	520	38	2.25	1.14e-05	0.000957
BP	response to cold (GO:0009409)	650	44	2.08	1.29e-05	0.00107
BP	peptide biosynthetic process (GO:0043043)	526	38	2.22	1.33e-05	0.00108
BP	nucleobase-containing compound catabolic process (GO:0034655)	144	17	3.63	1.4e-05	0.00113
BP	cellular nitrogen compound biosynthetic process (GO:0044271)	1911	98	1.58	1.51e-05	0.0012
BP	organic cyclic compound catabolic process (GO:1901361)	300	26	2.67	1.61e-05	0.00126
BP	secondary metabolite biosynthetic process (GO:0044550)	373	30	2.47	1.65e-05	0.00128
BP	regulation of translation (GO:0006417)	122	14	4.32	1.24e-05	0.00133
BP	ncRNA metabolic process (GO:0034660)	513	37	2.22	1.82e-05	0.00139
BP	secondary metabolic process (GO:0019748)	787	50	1.95	1.87e-05	0.00141
BP	regulation of amide metabolic process (GO:0034248)	124	14	4.25	1.47e-05	0.00149
BP	plant-type secondary cell wall biogenesis (GO:0009834)	76	11	5.45	1.52e-05	0.00152
BP	starch metabolic process (GO:0005982)	62	10	6.07	1.6e-05	0.00158
BP	endomembrane system organization (GO:0010256)	121	15	3.81	2.65e-05	0.00197
BP	nuclear-transcribed mRNA catabolic process (GO:0000956)	66	11	5.13	2.85e-05	0.00209
BP	protein localization to vacuole (GO:0072665)	54	10	5.69	2.96e-05	0.00212
BP	establishment of protein localization to vacuole (GO:0072666)	54	10	5.69	2.96e-05	0.00215
BP	organonitrogen compound catabolic process (GO:1901565)	1176	66	1.73	4e-05	0.00283
BP	monocarboxylic acid metabolic process (GO:0032787)	700	45	1.98	4.09e-05	0.00285
BP	detoxification (GO:0098754)	158	17	3.31	4.14e-05	0.00285
BP	carboxylic acid catabolic process (GO:0046395)	172	16	3.5	3.37e-05	0.00315
BP	organic acid catabolic process (GO:0016054)	172	16	3.5	3.37e-05	0.0032
BP	nucleobase-containing compound metabolic process (GO:0006139)	3717	165	1.37	4.78e-05	0.00326
BP	cell wall organization (GO:0071555)	322	23	2.69	3.91e-05	0.00343
BP	protein targeting (GO:0006605)	231	21	2.8	5.45e-05	0.00363
BP	multicellular organism development (GO:0007275)	4758	203	1.31	5.4e-05	0.00364
BP	cellular response to stimulus (GO:0051716)	3846	169	1.35	6.15e-05	0.00405
BP	ncRNA catabolic process (GO:0034661)	26	7	8.28	6.27e-05	0.00408
BP	RNA catabolic process (GO:0006401)	102	13	3.92	6.96e-05	0.00448
BP	nucleus organization (GO:0006997)	61	10	5.04	7.41e-05	0.00462
BP	protein-containing complex organization (GO:0043933)	746	46	1.9	7.39e-05	0.00466
BP	post-embryonic development (GO:0009791)	2398	114	1.46	7.36e-05	0.00469
BP	flavonoid biosynthetic process (GO:0009813)	89	11	4.65	5.69e-05	0.00492
BP	regulation of mRNA stability (GO:0043488)	62	10	4.96	8.36e-05	0.0051
BP	response to reactive oxygen species (GO:0000302)	168	17	3.11	8.31e-05	0.00512
BP	multicellular organismal process (GO:0032501)	5101	214	1.29	8.51e-05	0.00514
BP	glutathione metabolic process (GO:0006749)	59	9	5.74	6.26e-05	0.00534
BP	macromolecule catabolic process (GO:0009057)	998	57	1.76	9.58e-05	0.00572
BP	nucleobase-containing small molecule metabolic process (GO:0055086)	372	25	2.53	7.47e-05	0.00618
BP	regulation of cellular catabolic process (GO:0031329)	107	13	3.74	0.000108	0.00632
BP	plant-type cell wall organization (GO:0009664)	186	16	3.24	7.99e-05	0.00634
BP	xyloglucan metabolic process (GO:0010411)	61	9	5.55	7.9e-05	0.00635
BP	sulfur compound catabolic process (GO:0044273)	23	6	9.82	8.42e-05	0.00651
BP	vacuolar transport (GO:0007034)	108	13	3.7	0.000118	0.00681
BP	organophosphate metabolic process (GO:0019637)	553	32	2.18	9.45e-05	0.00721
BP	rRNA catabolic process (GO:0016075)	20	6	9.23	0.000129	0.00731
BP	regulation of RNA stability (GO:0043487)	66	10	4.66	0.000133	0.00734
BP	RNA metabolic process (GO:0016070)	2883	131	1.4	0.000135	0.00741
BP	toxin metabolic process (GO:0009404)	66	10	4.66	0.000133	0.00741
BP	regulation of protein metabolic process (GO:0051246)	463	32	2.13	0.000132	0.00742
BP	response to hypoxia (GO:0001666)	344	26	2.32	0.00014	0.00757
BP	regulation of mRNA catabolic process (GO:0061013)	67	10	4.59	0.000149	0.00797
BP	endoplasmic reticulum to Golgi vesicle-mediated transport (GO:0006888)	96	12	3.84	0.000155	0.00821
BP	RNA processing (GO:0006396)	865	50	1.78	0.00016	0.00843
BP	response to alcohol (GO:0097305)	1334	60	1.69	0.000126	0.00945
BP	glycosyl compound metabolic process (GO:1901657)	304	21	2.6	0.000129	0.00962
BP	protein-containing complex assembly (GO:0065003)	668	41	1.89	0.000191	0.00978
BP	cellular response to lipid (GO:0071396)	844	49	1.79	0.000188	0.0098
BP	ncRNA processing (GO:0034470)	426	30	2.17	0.000189	0.0098
BP	mRNA catabolic process (GO:0006402)	84	11	4.03	0.0002	0.0101
BP	ribonucleoprotein complex biogenesis (GO:0022613)	429	30	2.15	0.000202	0.0102
BP	reproductive structure development (GO:0048608)	2102	100	1.46	0.000217	0.0108
BP	reproductive system development (GO:0061458)	2104	100	1.46	0.000219	0.0109
BP	lipid metabolic process (GO:0006629)	1472	75	1.57	0.000225	0.0111
BP	cellular response to hypoxia (GO:0071456)	239	20	2.57	0.000227	0.0111
BP	rRNA metabolic process (GO:0016072)	268	22	2.52	0.000235	0.0112
BP	post-transcriptional regulation of gene expression (GO:0010608)	203	18	2.73	0.00024	0.0114
BP	response to lipid (GO:0033993)	2791	107	1.44	0.000159	0.0115
BP	negative regulation of biological process (GO:0048519)	1625	81	1.53	0.000247	0.0116
BP	cellular response to decreased oxygen levels (GO:0036294)	241	20	2.55	0.000251	0.0116
BP	heterocycle catabolic process (GO:0046700)	241	20	2.55	0.000251	0.0117
BP	response to inorganic substance (GO:0010035)	2263	106	1.44	0.000273	0.012
BP	response to decreased oxygen levels (GO:0036293)	354	26	2.26	0.000268	0.012
BP	cellular nitrogen compound catabolic process (GO:0044270)	242	20	2.54	0.000264	0.012
BP	cellular component assembly (GO:0022607)	1040	57	1.69	0.000267	0.0121
BP	cellular response to oxygen levels (GO:0071453)	242	20	2.54	0.000264	0.0121
BP	toxin catabolic process (GO:0009407)	46	8	5.35	0.00027	0.0121
BP	system development (GO:0048731)	4070	173	1.31	0.000284	0.0122
BP	response to oxygen levels (GO:0070482)	356	26	2.25	0.000282	0.0122
BP	regulation of mRNA metabolic process (GO:1903311)	103	12	3.58	0.00028	0.0122
BP	glycosinolate catabolic process (GO:0019759)	17	5	11.07	0.000209	0.0146
BP	glucosinolate catabolic process (GO:0019762)	17	5	11.07	0.000209	0.0148
BP	growth (GO:0040007)	1441	63	1.65	0.000216	0.0149
BP	S-glycoside catabolic process (GO:0016145)	17	5	11.07	0.000209	0.015
BP	carbohydrate derivative catabolic process (GO:1901136)	71	9	4.77	0.000224	0.0151
BP	aging (GO:0007568)	25	6	7.38	0.00036	0.0151
BP	protein refolding (GO:0042026)	36	7	5.98	0.00036	0.0152
BP	dicarboxylic acid metabolic process (GO:0043648)	91	11	3.72	0.000373	0.0156
BP	negative regulation of metabolic process (GO:0009892)	1104	59	1.64	0.000398	0.016
BP	regulation of catabolic process (GO:0009894)	194	17	2.69	0.000401	0.016
BP	response to organic substance (GO:0010033)	4603	191	1.28	0.000397	0.0161
BP	nuclear envelope organization (GO:0006998)	8	4	15.38	0.000395	0.0161
BP	nuclear mRNA surveillance (GO:0071028)	8	4	15.38	0.000395	0.0162
BP	nuclear RNA surveillance (GO:0071027)	16	5	9.61	0.00041	0.0163
BP	nuclear membrane organization (GO:0071763)	8	4	15.38	0.000395	0.0164
BP	heterocycle biosynthetic process (GO:0018130)	1199	54	1.69	0.000252	0.0166
BP	chaperone-mediated protein folding (GO:0061077)	63	9	4.39	0.000422	0.0166
BP	auxin export across the plasma membrane (GO:0010315)	18	5	10.45	0.000262	0.0171
BP	nucleotide-sugar biosynthetic process (GO:0009226)	43	7	6.13	0.000287	0.0185
BP	protein targeting to vacuole (GO:0006623)	38	7	5.66	0.00048	0.0188
BP	endosomal transport (GO:0016197)	79	10	3.89	0.000491	0.0191
BP	snRNA metabolic process (GO:0016073)	27	6	6.83	0.000513	0.0198
BP	response to osmotic stress (GO:0006970)	1046	56	1.65	0.000545	0.0208
BP	fruit development (GO:0010154)	1305	66	1.56	0.000623	0.0236
BP	'de novo' protein folding (GO:0006458)	53	8	4.64	0.000631	0.0237
BP	RNA surveillance (GO:0071025)	18	5	8.54	0.000643	0.024
BP	seed development (GO:0048316)	1257	64	1.57	0.000663	0.0246
BP	glycosinolate metabolic process (GO:0019757)	263	18	2.58	0.000424	0.0246
BP	glucosinolate metabolic process (GO:0019760)	263	18	2.58	0.000424	0.0248
BP	protein modification by small protein conjugation (GO:0032446)	751	9	0.37	0.000674	0.0249
BP	S-glycoside metabolic process (GO:0016143)	263	18	2.58	0.000424	0.0251
BP	negative regulation of translation (GO:0017148)	78	9	4.34	0.000422	0.0252
BP	negative regulation of amide metabolic process (GO:0034249)	78	9	4.34	0.000422	0.0255
BP	cellular oxidant detoxification (GO:0098869)	29	6	6.36	0.000713	0.0262
BP	cell wall macromolecule catabolic process (GO:0016998)	33	6	6.84	0.000464	0.0266
BP	biological_process (GO:0008150)	26295	874	1.02	0.000753	0.0274
BP	protein complex oligomerization (GO:0051259)	55	8	4.47	0.000785	0.0283
BP	ubiquitin-dependent protein catabolic process via the multivesicular body sorting pathway (GO:0043162)	19	5	8.09	0.000791	0.0283
BP	stomatal movement (GO:0010118)	73	8	5.5	0.000187	0.0285
BP	regulation of RNA metabolic process (GO:0051252)	2766	46	0.63	0.000551	0.0307
BP	negative regulation of protein metabolic process (GO:0051248)	118	11	3.51	0.000544	0.0309
BP	developmental process involved in reproduction (GO:0003006)	2367	107	1.39	0.000886	0.0313
BP	lignin biosynthetic process (GO:0009809)	43	7	5.01	0.000921	0.032
BP	glycosyl compound biosynthetic process (GO:1901659)	119	11	3.48	0.000581	0.0321
BP	regulation of DNA-templated transcription (GO:0006355)	2444	52	0.65	0.00094	0.0324
BP	regulation of exocytosis (GO:0017157)	11	4	11.18	0.00101	0.0342
BP	response to heat (GO:0009408)	396	20	2.53	0.000231	0.0344
BP	vesicle docking involved in exocytosis (GO:0006904)	11	4	11.18	0.00101	0.0344
BP	U4 snRNA 3'-end processing (GO:0034475)	11	4	11.18	0.00101	0.0347
BP	organic cyclic compound biosynthetic process (GO:1901362)	1655	79	1.47	0.00105	0.0353
BP	response to nematode (GO:0009624)	84	9	4.03	0.00069	0.0363
BP	lipid modification (GO:0030258)	84	9	4.03	0.00069	0.0367
BP	flavone biosynthetic process (GO:0051553)	23	5	8.18	0.000688	0.0369
BP	cellular lipid metabolic process (GO:0044255)	1112	57	1.58	0.0011	0.037
BP	flavonol biosynthetic process (GO:0051555)	23	5	8.18	0.000688	0.0372
BP	external encapsulating structure organization (GO:0045229)	386	23	2.24	0.000716	0.0374
BP	negative regulation of gene expression (GO:0010629)	333	23	2.12	0.00114	0.0379
BP	organophosphate biosynthetic process (GO:0090407)	347	21	2.28	0.000739	0.0382
BP	rRNA processing (GO:0006364)	252	19	2.32	0.00121	0.04
BP	response to oomycetes (GO:0002239)	80	8	5.01	0.000331	0.0408
BP	flavone metabolic process (GO:0051552)	24	5	7.84	0.000813	0.0413
BP	flavonol metabolic process (GO:0051554)	24	5	7.84	0.000813	0.0417
BP	regulation of RNA biosynthetic process (GO:2001141)	2492	54	0.67	0.00129	0.0423
BP	regulation of secretion by cell (GO:1903530)	12	4	10.25	0.00131	0.0423
BP	cellular response to reactive oxygen species (GO:0034614)	33	6	5.59	0.00129	0.0424
BP	regulation of secretion (GO:0051046)	12	4	10.25	0.00131	0.0425
BP	cell growth (GO:0016049)	652	33	1.9	0.000845	0.0426
BP	cellular detoxification (GO:1990748)	46	7	4.68	0.00131	0.0427
BP	nucleotide-sugar metabolic process (GO:0009225)	53	7	4.97	0.000889	0.044
BP	beta-glucan biosynthetic process (GO:0051274)	70	8	4.3	0.000924	0.045
BP	response to salt (GO:1902074)	1472	50	1.7	0.000379	0.0457
BP	ribosome biogenesis (GO:0042254)	353	24	2.09	0.00145	0.0463
BP	cellular response to toxic substance (GO:0097237)	47	7	4.58	0.00147	0.0467
BP	endoplasmic reticulum organization (GO:0007029)	34	6	5.43	0.00148	0.0467
BP	nucleic acid metabolic process (GO:0090304)	3333	141	1.3	0.00153	0.0479
BP	reproductive process (GO:0022414)	2737	119	1.34	0.00153	0.0481
BP	regulation of nucleic acid-templated transcription (GO:1903506)	2485	54	0.67	0.00155	0.0483
BP	protein ubiquitination (GO:0016567)	716	9	0.39	0.0016	0.0497
BP	glycosyl compound catabolic process (GO:1901658)	35	6	5.27	0.00168	0.0498
BP	exocytic process (GO:0140029)	13	4	9.46	0.00168	0.0498
BP	'de novo' post-translational protein folding (GO:0051084)	48	7	4.48	0.00163	0.0501
BP	regulatory ncRNA 3'-end processing (GO:0043628)	23	5	6.69	0.00165	0.0503
BP	chaperone cofactor-dependent protein refolding (GO:0051085)	48	7	4.48	0.00163	0.0504
BP	response to hydrogen peroxide (GO:0042542)	78	9	3.55	0.00167	0.0505
BP	response to wounding (GO:0009611)	957	50	1.61	0.00167	0.0506
MF	binding (GO:0005488)	10393	463	1.37	7.25e-17	2.36e-13
MF	catalytic activity (GO:0003824)	8285	382	1.42	6.21e-15	1.01e-11
MF	oxidoreductase activity (GO:0016491)	1427	86	2.27	8.89e-12	1.45e-08
MF	protein binding (GO:0005515)	5751	266	1.42	1.06e-09	8.63e-07
MF	mRNA binding (GO:0003729)	1146	80	2.15	8.51e-10	9.23e-07
MF	RNA binding (GO:0003723)	1795	109	1.87	1.43e-09	9.34e-07
MF	hydrolase activity, hydrolyzing O-glycosyl compounds (GO:0004553)	388	35	3.39	1.93e-09	1.26e-06
MF	glycosyltransferase activity (GO:0016757)	589	43	2.75	1.09e-08	5.9e-06
MF	hexosyltransferase activity (GO:0016758)	403	34	3.17	1.54e-08	7.16e-06
MF	hydrolase activity, acting on glycosyl bonds (GO:0016798)	457	35	2.88	8.77e-08	3.57e-05
MF	antioxidant activity (GO:0016209)	136	17	4.7	5.1e-07	0.000166
MF	lyase activity (GO:0016829)	346	28	3.04	6.2e-07	0.000184
MF	DNA-binding transcription factor activity (GO:0003700)	1643	21	0.39	4.95e-07	0.00023
MF	glucosyltransferase activity (GO:0046527)	225	21	3.51	2.01e-06	0.000504
MF	transferase activity (GO:0016740)	3419	136	1.5	2.47e-06	0.000536
MF	structural molecule activity (GO:0005198)	478	36	2.32	9.12e-06	0.00371
MF	peroxidase activity (GO:0004601)	110	13	4.45	1.9e-05	0.00387
MF	glutathione transferase activity (GO:0004364)	61	11	5.55	1.49e-05	0.00538
MF	oxidoreductase activity, acting on peroxide as acceptor (GO:0016684)	116	13	4.22	3.16e-05	0.00605
MF	heat shock protein binding (GO:0031072)	47	8	8.54	1.1e-05	0.00896
MF	UDP-glycosyltransferase activity (GO:0008194)	286	21	2.76	5.8e-05	0.00993
MF	xyloglucan:xyloglucosyl transferase activity (GO:0016762)	32	7	8.23	5.66e-05	0.0102
MF	lactoperoxidase activity (GO:0140825)	75	10	5.02	6.92e-05	0.0113
MF	hydrolase activity (GO:0016787)	2750	129	1.44	3.77e-05	0.0123
MF	protein-disulfide reductase activity (GO:0015035)	34	7	7.75	7.91e-05	0.0123
MF	disulfide oxidoreductase activity (GO:0015036)	48	8	6.27	9.21e-05	0.013
MF	dioxygenase activity (GO:0051213)	133	13	3.68	0.000114	0.0155
MF	ion binding (GO:0043167)	2773	129	1.43	6.39e-05	0.016
MF	protein phosphorylated amino acid binding (GO:0045309)	17	6	10.85	6.12e-05	0.0166
MF	phosphoprotein binding (GO:0051219)	17	6	10.85	6.12e-05	0.0181
MF	structural constituent of ribosome (GO:0003735)	329	26	2.43	7.89e-05	0.0183
MF	tetrapyrrole binding (GO:0046906)	398	25	2.36	0.000142	0.0185
MF	oxidoreductase activity, acting on single donors with incorporation of molecular oxygen (GO:0016701)	41	7	8.56	3.86e-05	0.021
MF	photoreceptor activity (GO:0009881)	8	4	18.81	0.000187	0.0234
MF	transcription regulator activity (GO:0140110)	1785	31	0.53	0.000123	0.0268
MF	heterocyclic compound binding (GO:1901363)	5220	216	1.27	0.000167	0.034
MF	organic cyclic compound binding (GO:0097159)	5261	217	1.27	0.000207	0.0395
MF	oxidoreductase activity, acting on a sulfur group of donors (GO:0016667)	93	10	4.05	0.000344	0.0415
MF	DNA binding (GO:0003677)	1838	26	0.53	0.000369	0.043
MF	translation initiation factor activity (GO:0003743)	78	9	4.34	0.000422	0.0443
MF	sequence-specific DNA binding (GO:0043565)	1271	15	0.44	0.000419	0.0454
MF	poly(A) binding (GO:0008143)	24	6	7.69	0.000298	0.0485
MF	cobalt ion binding (GO:0050897)	46	8	5.35	0.00027	0.0489
CC	cytoplasm (GO:0005737)	14822	686	1.42	5.21e-44	5.13e-41
CC	cytosol (GO:0005829)	2630	221	2.58	6.46e-38	3.18e-35
CC	intracellular anatomical structure (GO:0005622)	21551	813	1.16	4.64e-23	1.52e-20
CC	cellular anatomical entity (GO:0110165)	24480	872	1.1	9.79e-22	2.41e-19
CC	plant-type cell wall (GO:0009505)	524	58	4.16	1.77e-18	2.18e-16
CC	cell wall (GO:0005618)	541	58	4.03	6.8e-18	7.44e-16
CC	external encapsulating structure (GO:0030312)	565	59	3.93	1.07e-17	1.05e-15
CC	cell periphery (GO:0071944)	3382	201	1.83	1.1e-16	1.36e-14
CC	vacuole (GO:0005773)	1044	92	2.71	1.1e-16	1.54e-14
CC	plant-type vacuole (GO:0000325)	791	78	3.03	1.02e-16	1.68e-14
CC	membrane (GO:0016020)	4782	257	1.65	2.1e-16	2.3e-14
CC	cell junction (GO:0030054)	875	81	2.85	6.9e-16	4.85e-14
CC	anchoring junction (GO:0070161)	875	81	2.85	6.9e-16	5.22e-14
CC	symplast (GO:0055044)	875	81	2.85	6.9e-16	5.66e-14
CC	cell-cell junction (GO:0005911)	875	81	2.85	6.9e-16	6.17e-14
CC	plasmodesma (GO:0009506)	875	81	2.85	6.9e-16	6.79e-14
CC	plastid (GO:0009536)	5462	281	1.58	1.05e-15	6.92e-14
CC	cytoplasmic vesicle (GO:0031410)	734	69	2.89	5.57e-14	3.42e-12
CC	intracellular vesicle (GO:0097708)	736	69	2.88	6.28e-14	3.63e-12
CC	endoplasmic reticulum (GO:0005783)	1078	87	2.48	1.08e-13	5.93e-12
CC	organelle membrane (GO:0031090)	1444	103	2.19	6.68e-13	3.46e-11
CC	protein-containing complex (GO:0032991)	2999	171	1.75	1.37e-12	6.74e-11
CC	organelle envelope (GO:0031967)	1250	92	2.26	3.21e-12	1.44e-10
CC	envelope (GO:0031975)	1250	92	2.26	3.21e-12	1.5e-10
CC	vesicle (GO:0031982)	835	70	2.58	5.49e-12	2.35e-10
CC	intracellular organelle (GO:0043229)	19823	734	1.14	6.97e-12	2.86e-10
CC	organelle (GO:0043226)	19873	735	1.14	8.36e-12	3.29e-10
CC	secretory vesicle (GO:0099503)	173	22	6.38	4.55e-11	3.44e-09
CC	plasma membrane (GO:0005886)	2872	157	1.68	2.62e-10	9.55e-09
CC	Golgi cisterna (GO:0031985)	188	25	5	3.52e-10	1.57e-08
CC	intracellular membrane-bounded organelle (GO:0043231)	19574	718	1.13	8.39e-10	2.75e-08
CC	Golgi stack (GO:0005795)	197	25	4.77	8.47e-10	3.47e-08
CC	membrane-bounded organelle (GO:0043227)	19631	719	1.13	1.24e-09	3.92e-08
CC	supramolecular complex (GO:0099080)	425	36	3.19	5.28e-09	1.92e-07
CC	cytoplasmic stress granule (GO:0010494)	150	23	4.72	6.24e-09	1.92e-07
CC	organelle subcompartment (GO:0031984)	623	51	2.52	9.52e-09	2.84e-07
CC	Golgi apparatus (GO:0005794)	1169	78	2.05	9.85e-09	2.85e-07
CC	non-membrane-bounded organelle (GO:0043228)	2337	129	1.7	1.06e-08	2.9e-07
CC	intracellular non-membrane-bounded organelle (GO:0043232)	2337	129	1.7	1.06e-08	2.98e-07
CC	chloroplast envelope (GO:0009941)	607	50	2.53	1.13e-08	3e-07
CC	chloroplast (GO:0009507)	5040	234	1.43	1.49e-08	3.87e-07
CC	cytoplasmic ribonucleoprotein granule (GO:0036464)	203	26	3.94	1.89e-08	4.76e-07
CC	ribonucleoprotein granule (GO:0035770)	204	26	3.92	2.06e-08	5.08e-07
CC	Golgi apparatus subcompartment (GO:0098791)	370	32	3.25	2.39e-08	7.84e-07
CC	Golgi medial cisterna (GO:0005797)	60	13	8.15	4.36e-08	1.34e-06
CC	membrane protein complex (GO:0098796)	595	48	2.48	5.86e-08	1.41e-06
CC	plastid envelope (GO:0009526)	861	59	2.11	3.73e-07	8.74e-06
CC	extracellular region (GO:0005576)	3155	131	1.56	4.32e-07	1.25e-05
CC	ribonucleoprotein complex (GO:1990904)	653	47	2.21	1.46e-06	3.27e-05
CC	endosome (GO:0005768)	414	35	2.6	1.51e-06	3.29e-05
CC	bounding membrane of organelle (GO:0098588)	914	59	1.99	2.12e-06	4.44e-05
CC	trans-Golgi network (GO:0005802)	292	25	2.63	2.8e-05	0.000575
CC	cytosolic ribosome (GO:0022626)	294	25	2.61	3.11e-05	0.000601
CC	endoplasmic reticulum subcompartment (GO:0098827)	257	23	2.75	3.08e-05	0.000605
CC	nuclear outer membrane-endoplasmic reticulum membrane network (GO:0042175)	257	23	2.75	3.08e-05	0.000618
CC	COPII-coated ER to Golgi transport vesicle (GO:0030134)	55	10	5.59	3.4e-05	0.000632
CC	catalytic complex (GO:1902494)	1394	75	1.65	4.23e-05	0.00077
CC	endoplasmic reticulum membrane (GO:0005789)	251	22	2.7	6.04e-05	0.00108
CC	cytoplasmic vesicle membrane (GO:0030659)	148	16	3.32	6.55e-05	0.00115
CC	vesicle membrane (GO:0012506)	152	16	3.24	8.73e-05	0.00151
CC	ribosome (GO:0005840)	391	29	2.28	9.59e-05	0.00163
CC	chloroplast stroma (GO:0009570)	736	45	1.88	0.000104	0.00174
CC	nucleolus (GO:0005730)	497	34	2.1	0.000124	0.00203
CC	plastid stroma (GO:0009532)	752	45	1.84	0.000181	0.00292
CC	nuclear envelope (GO:0005635)	119	13	3.36	0.000281	0.00447
CC	cortical microtubule, transverse to long axis (GO:0010005)	15	5	10.25	0.00032	0.005
CC	cytosolic small ribosomal subunit (GO:0022627)	92	11	3.68	0.000406	0.00615
CC	coated vesicle (GO:0030135)	124	13	3.22	0.000404	0.00622
CC	peroxisome (GO:0005777)	323	24	2.28	0.000474	0.00696
CC	microbody (GO:0042579)	323	24	2.28	0.000474	0.00707
CC	endosome membrane (GO:0010008)	79	10	3.89	0.000491	0.0071
CC	organelle inner membrane (GO:0019866)	297	22	2.28	0.00058	0.00827
CC	vacuolar membrane (GO:0005774)	205	17	2.55	0.000715	0.01
CC	coated membrane (GO:0048475)	70	9	3.95	0.000839	0.011
CC	cellular_component (GO:0005575)	26557	880	1.02	0.000827	0.0111
CC	membrane coat (GO:0030117)	70	9	3.95	0.000839	0.0112
CC	Unclassified (UNCLASSIFIED)	873	12	0.42	0.000827	0.0113
CC	ER body (GO:0010168)	12	4	12.54	0.000633	0.013
CC	vacuolar proton-transporting V-type ATPase complex (GO:0016471)	11	4	11.18	0.00101	0.0131
CC	ribosomal subunit (GO:0044391)	312	22	2.17	0.00126	0.0158
CC	transporter complex (GO:1990351)	107	11	3.16	0.00127	0.0159
CC	coated vesicle membrane (GO:0030662)	70	7	5.01	0.000776	0.0159
CC	oxidoreductase complex (GO:1990204)	165	14	2.61	0.00167	0.0203
CC	apoplast (GO:0048046)	335	20	2.25	0.00114	0.022
CC	vesicle coat (GO:0030120)	54	6	5.57	0.00111	0.0223
CC	clathrin vesicle coat (GO:0030125)	21	4	9.55	0.00132	0.025
CC	cytoplasmic exosome (RNase complex) (GO:0000177)	14	4	8.79	0.0021	0.0252
CC	root hair tip (GO:0035619)	9	3	16.72	0.00143	0.0256
CC	chloroplast membrane (GO:0031969)	133	12	2.77	0.00218	0.0259
CC	mitochondrial respirasome (GO:0005746)	116	11	2.92	0.0023	0.0266
CC	ESCRT complex (GO:0036452)	25	5	6.15	0.00227	0.0266
CC	root hair (GO:0035618)	23	4	8.72	0.00177	0.0306
CC	clathrin-coated vesicle membrane (GO:0030665)	23	4	8.72	0.00177	0.0312
CC	transmembrane transporter complex (GO:1902495)	103	10	2.99	0.00306	0.035
CC	nuclear exosome (RNase complex) (GO:0000176)	16	4	7.69	0.00316	0.0358
CC	cortical microtubule cytoskeleton (GO:0030981)	56	7	3.84	0.00359	0.0401
CC	respirasome (GO:0070469)	125	11	2.71	0.00391	0.0432
CC	small ribosomal subunit (GO:0015935)	127	11	2.66	0.00436	0.0462
CC	endoplasmic reticulum protein-containing complex (GO:0140534)	91	9	3.04	0.00433	0.0463
CC	mitochondrial respiratory chain complex I (GO:0005747)	74	8	3.32	0.00429	0.0464
CC	transport vesicle (GO:0030133)	58	7	3.71	0.00428	0.0468
CC	COPII vesicle coat (GO:0030127)	18	4	6.83	0.00455	0.0476
CC	cortical cytoskeleton (GO:0030863)	59	7	3.65	0.00466	0.0483
CC	early endosome (GO:0005769)	27	4	7.43	0.00299	0.0483
BP = biological process; MF = molecular function; CC = Cellular Component

## Sheet: Table S4b
Table S4b The significantly enriched gene ontology (GO) terms of the differentially accumulated proteins (DAPs) in roots obtained by comparing the Plasmodiophora brassicae-inoculated clubroot susceptible (CS) near-isogenic Brassica napus lines with the control (SI vs. SC). The GO terms marked with red font are the most significant ones.
Category	GO term	Number in reference	Number in the input list	Fold Enrichment	raw P-value	FDR
BP	cellular process (GO:0009987)	15187	1983	1.33	4.24e-80	2.46e-76
BP	metabolic process (GO:0008152)	12892	1738	1.38	1.13e-69	3.26e-66
BP	organic substance metabolic process (GO:0071704)	12071	1655	1.4	1.41e-68	2.73e-65
BP	cellular metabolic process (GO:0044237)	9201	1293	1.44	4.21e-50	6.1e-47
BP	biosynthetic process (GO:0009058)	4893	810	1.69	3.29e-49	3.82e-46
BP	organic substance biosynthetic process (GO:1901576)	4530	763	1.72	2.97e-48	2.87e-45
BP	primary metabolic process (GO:0044238)	9962	1356	1.39	3.01e-46	2.49e-43
BP	small molecule metabolic process (GO:0044281)	3097	564	1.86	1.91e-42	1.38e-39
BP	cellular biosynthetic process (GO:0044249)	3349	574	1.75	1.71e-36	1.1e-33
BP	organic acid metabolic process (GO:0006082)	2166	419	1.98	9.35e-36	5.42e-33
BP	oxoacid metabolic process (GO:0043436)	2044	402	2.01	1.16e-35	6.09e-33
BP	carboxylic acid metabolic process (GO:0019752)	1561	326	2.13	8.71e-33	4.21e-30
BP	organonitrogen compound biosynthetic process (GO:1901566)	1792	351	2	1.5e-30	6.67e-28
BP	nitrogen compound metabolic process (GO:0006807)	9027	1180	1.34	8.09e-30	3.35e-27
BP	amide metabolic process (GO:0043603)	698	180	2.64	8.52e-27	3.29e-24
BP	organonitrogen compound metabolic process (GO:1901564)	6318	867	1.4	2.26e-25	8.2e-23
BP	cellular component organization or biogenesis (GO:0071840)	3605	557	1.58	4.42e-25	1.51e-22
BP	amino acid metabolic process (GO:0006520)	600	153	2.61	1.88e-22	6.06e-20
BP	organic cyclic compound metabolic process (GO:1901360)	4951	699	1.44	2.31e-22	7.03e-20
BP	gene expression (GO:0010467)	1805	322	1.82	3.61e-22	1.05e-19
BP	cellular nitrogen compound metabolic process (GO:0034641)	4731	671	1.45	7.58e-22	2.09e-19
BP	amide biosynthetic process (GO:0043604)	593	148	2.55	5.32e-21	1.4e-18
BP	cellular aromatic compound metabolic process (GO:0006725)	4774	670	1.43	9.79e-21	2.47e-18
BP	cellular component biogenesis (GO:0044085)	1923	327	1.74	1.19e-19	2.88e-17
BP	peptide metabolic process (GO:0006518)	558	138	2.53	2.36e-19	5.47e-17
BP	peptide biosynthetic process (GO:0043043)	526	132	2.56	5.47e-19	1.22e-16
BP	translation (GO:0006412)	520	131	2.57	6.69e-19	1.44e-16
BP	organic acid biosynthetic process (GO:0016053)	652	151	2.37	8e-19	1.6e-16
BP	carboxylic acid biosynthetic process (GO:0046394)	620	146	2.41	7.75e-19	1.6e-16
BP	macromolecule metabolic process (GO:0043170)	8524	1061	1.27	1.22e-18	2.36e-16
BP	macromolecule biosynthetic process (GO:0009059)	2338	373	1.63	2.28e-18	4.26e-16
BP	carbohydrate derivative metabolic process (GO:1901135)	997	195	2	4.44e-17	8.03e-15
BP	small molecule biosynthetic process (GO:0044283)	961	190	2.02	4.78e-17	8.4e-15
BP	cellular nitrogen compound biosynthetic process (GO:0044271)	1911	312	1.67	1.54e-16	2.63e-14
BP	catabolic process (GO:0009056)	2251	353	1.6	2.2e-16	3.63e-14
BP	regulation of DNA-templated transcription (GO:0006355)	2444	124	0.52	3.47e-16	5.59e-14
BP	carbohydrate metabolic process (GO:0005975)	1029	196	1.95	4.22e-16	6.61e-14
BP	organic substance catabolic process (GO:1901575)	1917	310	1.65	6.07e-16	9.25e-14
BP	alpha-amino acid metabolic process (GO:1901605)	409	105	2.62	8.03e-16	1.19e-13
BP	regulation of RNA biosynthetic process (GO:2001141)	2492	129	0.53	8.83e-16	1.28e-13
BP	regulation of nucleic acid-templated transcription (GO:1903506)	2485	129	0.53	1.44e-15	2.04e-13
BP	heterocycle metabolic process (GO:0046483)	4390	596	1.39	1.64e-15	2.26e-13
BP	amino acid biosynthetic process (GO:0008652)	189	65	3.51	3.68e-15	4.96e-13
BP	cellular localization (GO:0051641)	1282	226	1.8	3.87e-15	4.98e-13
BP	ncRNA metabolic process (GO:0034660)	513	119	2.37	3.84e-15	5.05e-13
BP	developmental process (GO:0032502)	6257	794	1.3	1.3e-14	1.63e-12
BP	ribonucleoprotein complex biogenesis (GO:0022613)	429	103	2.45	4.38e-14	5.4e-12
BP	cellular catabolic process (GO:0044248)	1070	194	1.85	4.72e-14	5.69e-12
BP	secondary metabolic process (GO:0019748)	787	155	2.01	5.28e-14	6.24e-12
BP	response to stimulus (GO:0050896)	9805	1158	1.21	5.71e-14	6.62e-12
BP	anatomical structure development (GO:0048856)	5838	741	1.3	1.58e-13	1.79e-11
BP	ncRNA processing (GO:0034470)	426	101	2.42	1.96e-13	2.19e-11
BP	cellular component organization (GO:0016043)	2837	407	1.47	2.23e-13	2.4e-11
BP	ribosome biogenesis (GO:0042254)	353	89	2.58	2.21e-13	2.41e-11
BP	alpha-amino acid biosynthetic process (GO:1901607)	175	58	3.39	3.93e-13	4.14e-11
BP	protein folding (GO:0006457)	183	59	3.29	6.45e-13	6.67e-11
BP	macromolecule localization (GO:0033036)	1153	199	1.76	1.33e-12	1.35e-10
BP	monocarboxylic acid metabolic process (GO:0032787)	700	137	2	2.92e-12	2.92e-10
BP	nucleobase-containing compound metabolic process (GO:0006139)	3717	499	1.37	4.36e-12	4.28e-10
BP	response to stress (GO:0006950)	5761	720	1.28	8.6e-12	8.31e-10
BP	rRNA metabolic process (GO:0016072)	268	71	2.71	8.74e-12	8.31e-10
BP	localization (GO:0051179)	2897	403	1.42	1.43e-11	1.34e-09
BP	response to chemical (GO:0042221)	5354	674	1.29	1.64e-11	1.51e-09
BP	growth (GO:0040007)	1441	230	1.63	1.94e-11	1.76e-09
BP	cellular macromolecule localization (GO:0070727)	876	157	1.83	2.59e-11	2.31e-09
BP	rRNA processing (GO:0006364)	252	67	2.72	3.09e-11	2.71e-09
BP	sulfur compound metabolic process (GO:0006790)	631	123	1.99	5.46e-11	4.72e-09
BP	cell wall organization or biogenesis (GO:0071554)	1014	173	1.74	8.42e-11	7.18e-09
BP	multicellular organism development (GO:0007275)	4758	601	1.29	2.08e-10	1.75e-08
BP	small molecule catabolic process (GO:0044282)	235	62	2.7	2.19e-10	1.81e-08
BP	intracellular transport (GO:0046907)	726	131	1.84	8.56e-10	6.99e-08
BP	protein localization (GO:0008104)	811	142	1.79	9.8e-10	7.78e-08
BP	multicellular organismal process (GO:0032501)	5101	633	1.27	9.72e-10	7.82e-08
BP	establishment of localization in cell (GO:0051649)	758	135	1.82	1.22e-09	9.52e-08
BP	nucleobase-containing small molecule metabolic process (GO:0055086)	372	80	2.2	3.07e-09	2.37e-07
BP	regulation of macromolecule biosynthetic process (GO:0010556)	2714	175	0.66	3.22e-09	2.46e-07
BP	organic cyclic compound biosynthetic process (GO:1901362)	1655	244	1.51	3.86e-09	2.9e-07
BP	phenylpropanoid metabolic process (GO:0009698)	121	39	3.29	4.98e-09	3.7e-07
BP	regulation of cellular biosynthetic process (GO:0031326)	2939	195	0.68	6.3e-09	4.62e-07
BP	organic substance transport (GO:0071702)	1170	184	1.61	7e-09	5.07e-07
BP	carboxylic acid catabolic process (GO:0046395)	172	47	2.79	1.3e-08	9.04e-07
BP	lipid metabolic process (GO:0006629)	1472	219	1.52	1.28e-08	9.14e-07
BP	organic acid catabolic process (GO:0016054)	172	47	2.79	1.3e-08	9.15e-07
BP	secondary metabolite biosynthetic process (GO:0044550)	373	78	2.14	1.42e-08	9.77e-07
BP	regulation of RNA metabolic process (GO:0051252)	2766	183	0.68	1.52e-08	1.04e-06
BP	carbohydrate derivative biosynthetic process (GO:1901137)	559	104	1.9	1.66e-08	1.12e-06
BP	response to oxidative stress (GO:0006979)	745	128	1.76	2.26e-08	1.5e-06
BP	post-embryonic development (GO:0009791)	2398	325	1.39	2.35e-08	1.55e-06
BP	ribosomal large subunit biogenesis (GO:0042273)	77	29	3.85	2.95e-08	1.9e-06
BP	developmental growth (GO:0048589)	1149	178	1.58	2.93e-08	1.91e-06
BP	system development (GO:0048731)	4070	509	1.28	3.24e-08	2.06e-06
BP	seed development (GO:0048316)	1257	191	1.55	3.6e-08	2.27e-06
BP	RNA processing (GO:0006396)	865	142	1.68	3.99e-08	2.49e-06
BP	embryo development (GO:0009790)	804	134	1.7	4.95e-08	3.05e-06
BP	fruit development (GO:0010154)	1305	195	1.53	6.26e-08	3.82e-06
BP	response to oxygen-containing compound (GO:1901700)	3458	439	1.3	7.87e-08	4.75e-06
BP	response to inorganic substance (GO:0010035)	2263	305	1.38	1.17e-07	6.96e-06
BP	RNA metabolic process (GO:0016070)	2883	374	1.33	1.27e-07	7.52e-06
BP	purine-containing compound metabolic process (GO:0072521)	238	55	2.36	1.33e-07	7.8e-06
BP	glutamine family amino acid metabolic process (GO:0009064)	59	24	4.16	1.44e-07	8.34e-06
BP	embryo development ending in seed dormancy (GO:0009793)	745	124	1.7	1.67e-07	9.61e-06
BP	response to toxic substance (GO:0009636)	180	45	2.55	2.26e-07	1.27e-05
BP	protein ubiquitination (GO:0016567)	716	30	0.43	2.26e-07	1.28e-05
BP	aromatic compound biosynthetic process (GO:0019438)	1499	215	1.47	2.36e-07	1.32e-05
BP	response to abiotic stimulus (GO:0009628)	4779	577	1.23	2.45e-07	1.35e-05
BP	organonitrogen compound catabolic process (GO:1901565)	1176	176	1.53	2.67e-07	1.46e-05
BP	establishment of localization (GO:0051234)	2465	325	1.35	2.79e-07	1.48e-05
BP	organic hydroxy compound metabolic process (GO:1901615)	377	74	2.01	2.76e-07	1.48e-05
BP	transport (GO:0006810)	2426	321	1.35	2.76e-07	1.49e-05
BP	cell growth (GO:0016049)	652	111	1.74	2.99e-07	1.57e-05
BP	organophosphate metabolic process (GO:0019637)	553	98	1.81	3e-07	1.57e-05
BP	nucleotide metabolic process (GO:0009117)	267	58	2.22	3.61e-07	1.87e-05
BP	nucleoside phosphate metabolic process (GO:0006753)	280	60	2.19	3.99e-07	2.05e-05
BP	purine nucleotide metabolic process (GO:0006163)	217	50	2.35	4.3e-07	2.18e-05
BP	phenylpropanoid biosynthetic process (GO:0009699)	96	30	3.19	4.86e-07	2.45e-05
BP	cell wall biogenesis (GO:0042546)	426	80	1.92	5.3e-07	2.65e-05
BP	dicarboxylic acid metabolic process (GO:0043648)	91	29	3.26	5.37e-07	2.66e-05
BP	regulation of biosynthetic process (GO:0009889)	3104	221	0.73	5.46e-07	2.68e-05
BP	response to organic substance (GO:0010033)	4603	555	1.23	5.79e-07	2.82e-05
BP	intracellular protein transport (GO:0006886)	489	88	1.84	6.18e-07	2.98e-05
BP	sulfur compound biosynthetic process (GO:0044272)	293	61	2.13	6.97e-07	3.34e-05
BP	glutamine family amino acid biosynthetic process (GO:0009084)	29	16	5.64	7.96e-07	3.78e-05
BP	protein modification by small protein conjugation (GO:0032446)	751	34	0.46	8.67e-07	4.09e-05
BP	protein metabolic process (GO:0019538)	4604	553	1.23	1e-06	4.69e-05
BP	reproductive structure development (GO:0048608)	2102	280	1.36	1.05e-06	4.88e-05
BP	nucleic acid metabolic process (GO:0090304)	3333	416	1.28	1.08e-06	4.92e-05
BP	reproductive system development (GO:0061458)	2104	280	1.36	1.07e-06	4.92e-05
BP	cell wall organization (GO:0071555)	322	64	2.03	1.35e-06	6.11e-05
BP	aspartate family amino acid metabolic process (GO:0009066)	64	23	3.67	1.49e-06	6.68e-05
BP	monocarboxylic acid biosynthetic process (GO:0072330)	254	54	2.17	1.53e-06	6.83e-05
BP	protein transport (GO:0015031)	563	96	1.74	1.58e-06	6.98e-05
BP	cytoplasmic translation (GO:0002181)	76	25	3.36	1.99e-06	8.73e-05
BP	organelle organization (GO:0006996)	1518	211	1.42	2.05e-06	8.94e-05
BP	negative regulation of macromolecule metabolic process (GO:0010605)	771	122	1.62	2.17e-06	9.39e-05
BP	lignin metabolic process (GO:0009808)	56	21	3.83	2.43e-06	0.000104
BP	protein localization to organelle (GO:0033365)	366	69	1.93	2.49e-06	0.000106
BP	establishment of protein localization (GO:0045184)	570	96	1.72	2.53e-06	0.000107
BP	response to external stimulus (GO:0009605)	3218	400	1.27	2.58e-06	0.000108
BP	fatty acid metabolic process (GO:0006631)	302	60	2.03	2.64e-06	0.00011
BP	cellular lipid metabolic process (GO:0044255)	1112	163	1.5	2.74e-06	0.000113
BP	nitrogen compound transport (GO:0071705)	876	134	1.56	2.88e-06	0.000118
BP	regulation of nucleobase-containing compound metabolic process (GO:0019219)	3115	227	0.74	2.94e-06	0.000119
BP	establishment of protein localization to organelle (GO:0072594)	268	55	2.1	2.91e-06	0.000119
BP	negative regulation of gene expression (GO:0010629)	333	64	1.96	3.21e-06	0.000127
BP	regulation of biological quality (GO:0065008)	658	107	1.66	3.2e-06	0.000128
BP	plant-type cell wall organization or biogenesis (GO:0071669)	565	95	1.72	3.17e-06	0.000128
BP	external encapsulating structure organization (GO:0045229)	386	71	1.88	4.26e-06	0.000167
BP	glycosyl compound metabolic process (GO:1901657)	304	60	2.02	4.25e-06	0.000168
BP	fluid transport (GO:0042044)	39	17	4.45	4.46e-06	0.000172
BP	water transport (GO:0006833)	39	17	4.45	4.46e-06	0.000173
BP	post-transcriptional regulation of gene expression (GO:0010608)	203	45	2.27	4.83e-06	0.000186
BP	negative regulation of metabolic process (GO:0009892)	1104	160	1.48	5.3e-06	0.000202
BP	detoxification (GO:0098754)	158	38	2.46	6.09e-06	0.000231
BP	sulfur compound catabolic process (GO:0044273)	23	13	5.78	7.05e-06	0.000264
BP	branched-chain amino acid biosynthetic process (GO:0009082)	23	13	5.78	7.05e-06	0.000265
BP	developmental process involved in reproduction (GO:0003006)	2367	303	1.31	7.17e-06	0.000266
BP	polysaccharide metabolic process (GO:0005976)	507	86	1.73	7.64e-06	0.000282
BP	amino acid catabolic process (GO:0009063)	95	27	2.9	7.77e-06	0.000285
BP	cellular detoxification (GO:1990748)	46	18	4	7.83e-06	0.000285
BP	cellular response to toxic substance (GO:0097237)	47	18	3.91	9.93e-06	0.00036
BP	nucleocytoplasmic transport (GO:0006913)	114	30	2.69	1.05e-05	0.000374
BP	nuclear transport (GO:0051169)	114	30	2.69	1.05e-05	0.000376
BP	root system development (GO:0022622)	1306	182	1.42	1.09e-05	0.000387
BP	protein-containing complex organization (GO:0043933)	746	115	1.58	1.14e-05	0.000404
BP	biological_process (GO:0008150)	26295	2617	1.02	1.35e-05	0.000467
BP	negative regulation of biological process (GO:0048519)	1625	218	1.37	1.33e-05	0.000467
BP	developmental growth involved in morphogenesis (GO:0060560)	523	87	1.7	1.43e-05	0.00048
BP	glutathione metabolic process (GO:0006749)	59	20	3.46	1.42e-05	0.00048
BP	alpha-amino acid catabolic process (GO:1901606)	87	25	2.94	1.42e-05	0.000481
BP	glycosinolate catabolic process (GO:0019759)	17	11	6.61	1.41e-05	0.000482
BP	glucosinolate catabolic process (GO:0019762)	17	11	6.61	1.41e-05	0.000485
BP	S-glycoside catabolic process (GO:0016145)	17	11	6.61	1.41e-05	0.000488
BP	cellular component assembly (GO:0022607)	1040	150	1.47	1.53e-05	0.00051
BP	glycosyl compound catabolic process (GO:1901658)	35	15	4.38	1.89e-05	0.000626
BP	plant-type cell wall biogenesis (GO:0009832)	273	53	1.98	2.05e-05	0.000675
BP	protein-containing complex assembly (GO:0065003)	668	104	1.59	2.2e-05	0.000719
BP	root development (GO:0048364)	1288	178	1.41	2.22e-05	0.000723
BP	cellular response to stress (GO:0033554)	1202	168	1.43	2.29e-05	0.00074
BP	arginine biosynthetic process (GO:0006526)	11	9	8.36	2.36e-05	0.000761
BP	protein refolding (GO:0042026)	36	15	4.26	2.46e-05	0.000787
BP	organic hydroxy compound biosynthetic process (GO:1901617)	194	41	2.16	2.79e-05	0.000888
BP	branched-chain amino acid metabolic process (GO:0009081)	52	18	3.54	3e-05	0.000951
BP	protein modification by small protein conjugation or removal (GO:0070647)	855	47	0.56	3.04e-05	0.000958
BP	glycosinolate metabolic process (GO:0019757)	263	51	1.98	3.52e-05	0.00109
BP	S-glycoside metabolic process (GO:0016143)	263	51	1.98	3.52e-05	0.0011
BP	glucosinolate metabolic process (GO:0019760)	263	51	1.98	3.52e-05	0.0011
BP	pyruvate metabolic process (GO:0006090)	81	23	2.9	3.6e-05	0.00111
BP	post-transcriptional gene silencing (GO:0016441)	48	17	3.62	3.91e-05	0.0012
BP	response to biotic stimulus (GO:0009607)	2700	333	1.26	4.07e-05	0.00123
BP	lignin biosynthetic process (GO:0009809)	43	16	3.8	4.05e-05	0.00124
BP	response to other organism (GO:0051707)	2697	332	1.26	4.67e-05	0.0014
BP	carbohydrate derivative catabolic process (GO:1901136)	71	21	3.02	4.73e-05	0.0014
BP	maturation of LSU-rRNA (GO:0000470)	29	13	4.58	4.68e-05	0.0014
BP	response to external biotic stimulus (GO:0043207)	2697	332	1.26	4.67e-05	0.00141
BP	response to temperature stimulus (GO:0009266)	1321	179	1.38	5.07e-05	0.00149
BP	carbohydrate biosynthetic process (GO:0016051)	364	64	1.8	5.05e-05	0.00149
BP	translational elongation (GO:0006414)	39	15	3.93	5.16e-05	0.00151
BP	response to metal ion (GO:0010038)	235	46	2	5.3e-05	0.00154
BP	monosaccharide metabolic process (GO:0005996)	126	30	2.43	5.29e-05	0.00154
BP	lipid biosynthetic process (GO:0008610)	837	122	1.49	6.63e-05	0.00191
BP	tricarboxylic acid cycle (GO:0006099)	51	17	3.41	7.28e-05	0.00209
BP	biological process involved in interspecies interaction between organisms (GO:0044419)	2712	332	1.25	7.4e-05	0.00211
BP	ribose phosphate metabolic process (GO:0019693)	183	38	2.12	7.6e-05	0.00216
BP	toxin catabolic process (GO:0009407)	46	16	3.55	7.81e-05	0.00221
BP	chaperone-mediated protein folding (GO:0061077)	63	19	3.08	8.6e-05	0.00242
BP	regulation of nitrogen compound metabolic process (GO:0051171)	3747	296	0.81	0.000101	0.00283
BP	ribosomal small subunit biogenesis (GO:0042274)	93	24	2.64	0.000106	0.00296
BP	unidimensional cell growth (GO:0009826)	417	69	1.69	0.000108	0.00299
BP	aromatic compound catabolic process (GO:0019439)	272	50	1.88	0.000108	0.00299
BP	fatty acid biosynthetic process (GO:0006633)	159	34	2.19	0.000113	0.00309
BP	maturation of LSU-rRNA from tricistronic rRNA transcript (SSU-rRNA, 5.8S rRNA, LSU-rRNA) (GO:0000463)	19	10	5.38	0.000127	0.00348
BP	reproductive process (GO:0022414)	2737	332	1.24	0.000137	0.00372
BP	protein maturation (GO:0051604)	89	23	2.64	0.000149	0.00404
BP	leucine metabolic process (GO:0006551)	24	11	4.68	0.000153	0.00412
BP	organic cyclic compound catabolic process (GO:1901361)	300	53	1.81	0.000157	0.00422
BP	protein targeting (GO:0006605)	231	44	1.95	0.000163	0.00433
BP	cellular lipid catabolic process (GO:0044242)	107	26	2.48	0.000162	0.00434
BP	response to virus (GO:0009615)	90	23	2.61	0.000165	0.00436
BP	cellular oxidant detoxification (GO:0098869)	29	12	4.23	0.000166	0.00437
BP	cell morphogenesis (GO:0000902)	569	87	1.56	0.000174	0.00457
BP	response to salt (GO:1902074)	1472	192	1.33	0.000195	0.0051
BP	aging (GO:0007568)	25	11	4.5	0.000203	0.00526
BP	lipid catabolic process (GO:0016042)	118	27	2.34	0.000206	0.00532
BP	reproduction (GO:0000003)	2763	333	1.23	0.000216	0.00556
BP	alcohol metabolic process (GO:0006066)	142	31	2.23	0.000225	0.00578
BP	thioester metabolic process (GO:0035383)	52	16	3.14	0.000251	0.00639
BP	heterocycle biosynthetic process (GO:0018130)	1199	160	1.36	0.000253	0.0064
BP	acyl-CoA metabolic process (GO:0006637)	52	16	3.14	0.000251	0.00641
BP	response to cold (GO:0009409)	650	96	1.51	0.000256	0.00646
BP	protein processing (GO:0016485)	58	17	3	0.000264	0.00661
BP	positive regulation of nucleic acid-templated transcription (GO:1903508)	507	25	0.5	0.000286	0.00707
BP	positive regulation of DNA-templated transcription (GO:0045893)	505	25	0.51	0.000283	0.00708
BP	positive regulation of RNA biosynthetic process (GO:1902680)	507	25	0.5	0.000286	0.0071
BP	'de novo' protein folding (GO:0006458)	53	16	3.09	0.0003	0.00741
BP	ncRNA-mediated post-transcriptional gene silencing (GO:0035194)	37	13	3.59	0.000331	0.00813
BP	'de novo' post-translational protein folding (GO:0051084)	48	15	3.19	0.000338	0.0082
BP	ribonucleoprotein complex assembly (GO:0022618)	140	30	2.19	0.000341	0.00822
BP	chaperone cofactor-dependent protein refolding (GO:0051085)	48	15	3.19	0.000338	0.00824
BP	aspartate family amino acid biosynthetic process (GO:0009067)	48	15	3.19	0.000338	0.00827
BP	arginine metabolic process (GO:0006525)	18	9	5.11	0.000371	0.00885
BP	toxin metabolic process (GO:0009404)	66	18	2.79	0.000369	0.00887
BP	glutamine metabolic process (GO:0006541)	18	9	5.11	0.000371	0.00888
BP	carbohydrate catabolic process (GO:0016052)	229	42	1.87	0.000375	0.00891
BP	aromatic amino acid metabolic process (GO:0009072)	154	32	2.12	0.000388	0.00918
BP	cell wall modification (GO:0042545)	178	35	2.01	0.000394	0.00924
BP	response to sucrose (GO:0009744)	76	20	2.69	0.000393	0.00926
BP	regulation of hormone levels (GO:0010817)	297	51	1.75	0.00042	0.0098
BP	RNA-mediated gene silencing (GO:0031047)	131	28	2.18	0.000422	0.00982
BP	cell wall macromolecule catabolic process (GO:0016998)	33	12	3.72	0.000432	0.01
BP	cellular developmental process (GO:0048869)	1543	197	1.3	0.000438	0.0101
BP	ribonucleoprotein complex subunit organization (GO:0071826)	145	30	2.11	0.000457	0.0105
BP	response to disaccharide (GO:0034285)	78	20	2.62	0.00046	0.0105
BP	cell differentiation (GO:0030154)	1365	177	1.33	0.000477	0.0109
BP	tissue development (GO:0009888)	2078	255	1.25	0.000498	0.0113
BP	plant-type cell wall organization (GO:0009664)	186	36	1.98	0.000504	0.0114
BP	monocarboxylic acid catabolic process (GO:0072329)	62	17	2.8	0.000504	0.0114
BP	response to carbohydrate (GO:0009743)	187	36	1.97	0.000523	0.0117
BP	macromolecule catabolic process (GO:0009057)	998	135	1.38	0.000534	0.0119
BP	ribonucleotide metabolic process (GO:0009259)	174	34	2	0.000534	0.0119
BP	tRNA metabolic process (GO:0006399)	174	34	2	0.000534	0.0119
BP	positive regulation of macromolecule biosynthetic process (GO:0010557)	534	28	0.54	0.000552	0.0122
BP	organophosphate biosynthetic process (GO:0090407)	347	57	1.68	0.000557	0.0123
BP	reactive oxygen species metabolic process (GO:0072593)	72	19	2.7	0.000566	0.0124
BP	response to osmotic stress (GO:0006970)	1046	140	1.37	0.000586	0.0127
BP	isoleucine metabolic process (GO:0006549)	11	7	6.5	0.000583	0.0127
BP	isoleucine biosynthetic process (GO:0009097)	11	7	6.5	0.000583	0.0127
BP	glycosyl compound biosynthetic process (GO:1901659)	119	26	2.23	0.000596	0.0129
BP	stomatal movement (GO:0010118)	73	19	2.66	0.000605	0.013
BP	response to wounding (GO:0009611)	957	130	1.39	0.000615	0.0132
BP	defense response to virus (GO:0051607)	52	15	2.95	0.000682	0.0145
BP	defense response to symbiont (GO:0140546)	52	15	2.95	0.000682	0.0146
BP	negative regulation of nitrogen compound metabolic process (GO:0051172)	425	66	1.59	0.000759	0.0161
BP	anatomical structure morphogenesis (GO:0009653)	1752	218	1.27	0.000784	0.0165
BP	purine ribonucleotide metabolic process (GO:0009150)	148	30	2.07	0.000791	0.0165
BP	response to water (GO:0009415)	1365	175	1.31	0.00079	0.0166
BP	response to zinc ion (GO:0010043)	47	14	3.04	0.000783	0.0166
BP	carbon utilization (GO:0015976)	8	6	7.66	0.000797	0.0166
BP	translational initiation (GO:0006413)	59	16	2.77	0.000805	0.0167
BP	cell division (GO:0051301)	550	81	1.51	0.000868	0.018
BP	acetyl-CoA metabolic process (GO:0006084)	31	11	3.63	0.000876	0.0181
BP	lysine metabolic process (GO:0006553)	21	9	4.38	0.000886	0.0182
BP	response to acid chemical (GO:0001101)	1398	178	1.3	0.000907	0.0185
BP	regulation of DNA recombination (GO:0000018)	26	10	3.93	0.000907	0.0186
BP	polysaccharide biosynthetic process (GO:0000271)	253	44	1.78	0.000944	0.0191
BP	auxin metabolic process (GO:0009850)	54	15	2.84	0.000944	0.0191
BP	tRNA aminoacylation (GO:0043039)	54	15	2.84	0.000944	0.0192
BP	positive regulation of microtubule polymerization or depolymerization (GO:0031112)	5	5	10.22	0.000963	0.0194
BP	nucleotide biosynthetic process (GO:0009165)	167	32	1.96	0.00103	0.0206
BP	nitrogen cycle metabolic process (GO:0071941)	17	8	4.81	0.00107	0.0212
BP	response to fructose (GO:0009750)	17	8	4.81	0.00107	0.0213
BP	response to reactive oxygen species (GO:0000302)	168	32	1.95	0.00108	0.0215
BP	nucleus organization (GO:0006997)	61	16	2.68	0.00109	0.0215
BP	maturation of SSU-rRNA (GO:0030490)	55	15	2.79	0.0011	0.0217
BP	glucan metabolic process (GO:0044042)	212	38	1.83	0.00111	0.0218
BP	amino acid activation (GO:0043038)	55	15	2.79	0.0011	0.0218
BP	nucleoside phosphate biosynthetic process (GO:1901293)	169	32	1.94	0.00114	0.0223
BP	benzene-containing compound metabolic process (GO:0042537)	56	15	2.74	0.00129	0.025
BP	lipid oxidation (GO:0034440)	50	14	2.86	0.00129	0.0251
BP	nucleosome assembly (GO:0006334)	28	10	3.65	0.00143	0.0275
BP	response to lipid (GO:0033993)	2791	327	1.2	0.00143	0.0276
BP	regulation of protein-containing complex assembly (GO:0043254)	39	12	3.14	0.00145	0.0276
BP	regulation of transcription by RNA polymerase II (GO:0006357)	474	25	0.54	0.00145	0.0277
BP	protein N-linked glycosylation (GO:0006487)	45	13	2.95	0.0015	0.0286
BP	regulation of cellular metabolic process (GO:0031323)	3754	309	0.84	0.00153	0.0291
BP	regulation of stomatal movement (GO:0010119)	106	23	2.22	0.00154	0.0291
BP	response to cadmium ion (GO:0046686)	76	18	2.42	0.00164	0.0308
BP	regulation of microtubule polymerization (GO:0031113)	6	5	8.52	0.00164	0.0309
BP	regulation of microtubule polymerization or depolymerization (GO:0031110)	14	7	5.11	0.00168	0.0315
BP	nucleoside bisphosphate metabolic process (GO:0033865)	69	17	2.52	0.0017	0.0316
BP	ribonucleoside bisphosphate metabolic process (GO:0033875)	69	17	2.52	0.0017	0.0317
BP	ribosome assembly (GO:0042255)	69	17	2.52	0.0017	0.0318
BP	response to nitrogen compound (GO:1901698)	264	44	1.7	0.00173	0.0319
BP	purine nucleoside bisphosphate metabolic process (GO:0034032)	69	17	2.52	0.0017	0.0319
BP	tRNA aminoacylation for protein translation (GO:0006418)	52	14	2.75	0.00177	0.0325
BP	glycosinolate biosynthetic process (GO:0019758)	109	23	2.16	0.0018	0.0328
BP	energy derivation by oxidation of organic compounds (GO:0015980)	172	32	1.9	0.0018	0.0329
BP	glucosinolate biosynthetic process (GO:0019761)	109	23	2.16	0.0018	0.0329
BP	S-glycoside biosynthetic process (GO:0016144)	109	23	2.16	0.0018	0.033
BP	lysine biosynthetic process (GO:0009085)	19	8	4.3	0.00186	0.0336
BP	localization within membrane (GO:0051668)	173	32	1.89	0.00186	0.0337
BP	photomorphogenesis (GO:0009640)	89	20	2.3	0.00189	0.0338
BP	root morphogenesis (GO:0010015)	694	96	1.41	0.00188	0.0339
BP	starch metabolic process (GO:0005982)	62	16	2.64	0.00194	0.0346
BP	protein localization to membrane (GO:0072657)	146	28	1.96	0.00197	0.0351
BP	negative regulation of translation (GO:0017148)	78	18	2.36	0.00203	0.0359
BP	negative regulation of amide metabolic process (GO:0034249)	78	18	2.36	0.00203	0.036
BP	cell wall macromolecule metabolic process (GO:0044036)	221	38	1.76	0.00207	0.0366
BP	regulation of amide metabolic process (GO:0034248)	124	25	2.06	0.00209	0.0367
BP	ribose phosphate biosynthetic process (GO:0046390)	137	27	2.01	0.00212	0.0372
BP	negative regulation of cellular metabolic process (GO:0031324)	470	69	1.5	0.00222	0.0388
BP	response to hexose (GO:0009746)	72	17	2.41	0.00228	0.0391
BP	diaminopimelate metabolic process (GO:0046451)	15	7	4.77	0.00227	0.0391
BP	positive regulation of cellular biosynthetic process (GO:0031328)	591	35	0.61	0.00225	0.0392
BP	regulation of mRNA metabolic process (GO:1903311)	103	22	2.18	0.00225	0.0392
BP	fructose 6-phosphate metabolic process (GO:0006002)	15	7	4.77	0.00227	0.0392
BP	lysine biosynthetic process via diaminopimelate (GO:0009089)	15	7	4.77	0.00227	0.0393
BP	leucine biosynthetic process (GO:0009098)	15	7	4.77	0.00227	0.0394
BP	fatty acid beta-oxidation (GO:0006635)	36	11	3.12	0.00236	0.0399
BP	cleavage involved in rRNA processing (GO:0000469)	25	9	3.68	0.00235	0.0399
BP	regulation of protein polymerization (GO:0032271)	25	9	3.68	0.00235	0.04
BP	polyol metabolic process (GO:0019751)	54	14	2.65	0.00238	0.0401
BP	ribosomal large subunit assembly (GO:0000027)	25	9	3.68	0.00235	0.0401
BP	serine family amino acid metabolic process (GO:0009069)	54	14	2.65	0.00238	0.0402
BP	fatty acid catabolic process (GO:0009062)	42	12	2.92	0.00243	0.0405
BP	response to salt stress (GO:0009651)	700	96	1.4	0.00242	0.0406
BP	positive regulation of biosynthetic process (GO:0009891)	629	38	0.62	0.00242	0.0406
BP	ribonucleoside monophosphate biosynthetic process (GO:0009156)	42	12	2.92	0.00243	0.0406
BP	purine nucleotide biosynthetic process (GO:0006164)	127	25	2.01	0.00247	0.0411
BP	removal of superoxide radicals (GO:0019430)	11	6	5.57	0.0026	0.0423
BP	cellular response to oxygen radical (GO:0071450)	11	6	5.57	0.0026	0.0425
BP	cellular response to superoxide (GO:0071451)	11	6	5.57	0.0026	0.0426
BP	post-translational protein targeting to membrane, translocation (GO:0031204)	11	6	5.57	0.0026	0.0427
BP	response to endoplasmic reticulum stress (GO:0034976)	118	24	2.08	0.00264	0.0428
BP	nitrile biosynthetic process (GO:0080028)	7	5	7.3	0.0026	0.0428
BP	nitrile metabolic process (GO:0050898)	7	5	7.3	0.0026	0.0429
BP	glutamine biosynthetic process (GO:0006542)	7	5	7.3	0.0026	0.043
BP	regulation of supramolecular fiber organization (GO:1902903)	37	11	3.04	0.00281	0.0456
BP	vesicle-mediated transport (GO:0016192)	549	78	1.45	0.00283	0.0458
BP	ribonucleoside monophosphate metabolic process (GO:0009161)	43	12	2.85	0.00286	0.0461
BP	water-soluble vitamin metabolic process (GO:0006767)	67	16	2.44	0.0029	0.0465
BP	glutamate metabolic process (GO:0006536)	26	9	3.54	0.00291	0.0466
BP	plant organ development (GO:0099402)	2253	266	1.21	0.00307	0.049
BP	indole-containing compound metabolic process (GO:0042430)	193	34	1.8	0.00313	0.0498
MF	catalytic activity (GO:0003824)	8285	1255	1.55	1.95e-65	6.33e-62
MF	binding (GO:0005488)	10393	1343	1.32	4.11e-34	6.68e-31
MF	mRNA binding (GO:0003729)	1146	240	2.14	3.11e-24	3.38e-21
MF	DNA-binding transcription factor activity (GO:0003700)	1643	50	0.31	9.24e-24	7.52e-21
MF	RNA binding (GO:0003723)	1795	319	1.82	1.26e-21	8.22e-19
MF	hydrolase activity (GO:0016787)	2750	438	1.63	1.62e-21	8.77e-19
MF	transcription regulator activity (GO:0140110)	1785	64	0.37	3.27e-21	1.52e-18
MF	oxidoreductase activity (GO:0016491)	1427	260	1.86	6.34e-19	2.58e-16
MF	ion binding (GO:0043167)	2773	411	1.51	1.72e-15	6.24e-13
MF	structural molecule activity (GO:0005198)	478	112	2.39	1.46e-14	4.76e-12
MF	cation binding (GO:0043169)	1676	270	1.65	9.37e-14	2.77e-11
MF	metal ion binding (GO:0046872)	1656	265	1.64	3.22e-13	8.73e-11
MF	structural constituent of ribosome (GO:0003735)	329	85	2.64	3.89e-13	9.74e-11
MF	organic cyclic compound binding (GO:0097159)	5261	671	1.3	2.04e-12	4.74e-10
MF	sequence-specific DNA binding (GO:0043565)	1271	54	0.43	4.94e-12	1.07e-09
MF	copper ion binding (GO:0005507)	190	58	3.12	6.37e-12	1.3e-09
MF	heterocyclic compound binding (GO:1901363)	5220	662	1.3	7.5e-12	1.44e-09
MF	lyase activity (GO:0016829)	346	84	2.48	8.82e-12	1.51e-09
MF	protein binding (GO:0005515)	5751	719	1.28	8.35e-12	1.51e-09
MF	sequence-specific double-stranded DNA binding (GO:1990837)	1024	40	0.4	3.39e-11	5.51e-09
MF	double-stranded DNA binding (GO:0003690)	1141	49	0.44	9.15e-11	1.42e-08
MF	transcription cis-regulatory region binding (GO:0000976)	1004	40	0.41	1.03e-10	1.46e-08
MF	transcription regulatory region nucleic acid binding (GO:0001067)	1004	40	0.41	1.03e-10	1.52e-08
MF	antioxidant activity (GO:0016209)	136	45	3.38	1.7e-10	2.3e-08
MF	hydrolase activity, hydrolyzing O-glycosyl compounds (GO:0004553)	388	82	2.16	3.84e-09	4.99e-07
MF	oxidoreductase activity, acting on peroxide as acceptor (GO:0016684)	116	38	3.35	5.42e-09	6.78e-07
MF	cis-regulatory region sequence-specific DNA binding (GO:0000987)	315	4	0.13	8.36e-09	1.01e-06
MF	RNA polymerase II cis-regulatory region sequence-specific DNA binding (GO:0000978)	263	2	0.08	1.28e-08	1.49e-06
MF	small molecule binding (GO:0036094)	1314	200	1.56	1.4e-08	1.52e-06
MF	peroxidase activity (GO:0004601)	110	36	3.34	1.38e-08	1.55e-06
MF	lactoperoxidase activity (GO:0140825)	75	29	3.95	1.85e-08	1.94e-06
MF	pyrophosphatase activity (GO:0016462)	614	110	1.83	3.17e-08	3.13e-06
MF	oxidoreductase activity, acting on CH-OH group of donors (GO:0016614)	207	52	2.57	3.17e-08	3.23e-06
MF	transition metal ion binding (GO:0046914)	1210	185	1.56	3.58e-08	3.43e-06
MF	hydro-lyase activity (GO:0016836)	84	30	3.65	4.5e-08	4.19e-06
MF	hydrolase activity, acting on glycosyl bonds (GO:0016798)	457	88	1.97	4.94e-08	4.47e-06
MF	hydrolase activity, acting on acid anhydrides, in phosphorus-containing anhydrides (GO:0016818)	623	110	1.8	5.77e-08	5.07e-06
MF	RNA polymerase II transcription regulatory region sequence-specific DNA binding (GO:0000977)	289	4	0.14	7.66e-08	6.56e-06
MF	hydrolase activity, acting on acid anhydrides (GO:0016817)	628	110	1.79	9.08e-08	7.38e-06
MF	unfolded protein binding (GO:0051082)	98	32	3.34	8.99e-08	7.5e-06
MF	ATP-dependent protein folding chaperone (GO:0140662)	53	23	4.44	1.04e-07	8.22e-06
MF	oxidoreductase activity, acting on the CH-OH group of donors, NAD or NADP as acceptor (GO:0016616)	173	45	2.66	1.11e-07	8.57e-06
MF	ribonucleoside triphosphate phosphatase activity (GO:0017111)	550	99	1.84	1.33e-07	1.01e-05
MF	DNA binding (GO:0003677)	1838	114	0.63	2.61e-07	1.93e-05
MF	ATP-dependent activity (GO:0140657)	754	124	1.68	2.73e-07	1.98e-05
MF	DNA-binding transcription factor activity, RNA polymerase II-specific (GO:0000981)	315	6	0.19	3.05e-07	2.11e-05
MF	protein folding chaperone (GO:0044183)	67	25	3.81	2.99e-07	2.12e-05
MF	transferase activity, transferring alkyl or aryl (other than methyl) groups (GO:0016765)	161	42	2.67	3.16e-07	2.14e-05
MF	transferase activity (GO:0016740)	3419	427	1.28	7.58e-07	5.03e-05
MF	anion binding (GO:0043168)	1246	181	1.48	1.11e-06	7.2e-05
MF	ligase activity (GO:0016874)	222	49	2.26	1.67e-06	0.000107
MF	glutathione transferase activity (GO:0004364)	61	22	3.69	2.38e-06	0.000149
MF	pyridoxal phosphate binding (GO:0030170)	89	27	3.1	2.83e-06	0.000171
MF	vitamin B6 binding (GO:0070279)	89	27	3.1	2.83e-06	0.000174
MF	tetrapyrrole binding (GO:0046906)	398	73	1.87	3.96e-06	0.000234
MF	carbon-carbon lyase activity (GO:0016830)	114	31	2.78	4.97e-06	0.000289
MF	heme binding (GO:0020037)	369	68	1.88	6.01e-06	0.000343
MF	water channel activity (GO:0015250)	36	16	4.54	6.98e-06	0.000385
MF	water transmembrane transporter activity (GO:0005372)	36	16	4.54	6.98e-06	0.000392
MF	vitamin binding (GO:0019842)	126	32	2.6	8.98e-06	0.000487
MF	heat shock protein binding (GO:0031072)	47	18	3.91	9.93e-06	0.00053
MF	carboxy-lyase activity (GO:0016831)	64	21	3.35	1.32e-05	0.000692
MF	beta-glucosidase activity (GO:0008422)	112	29	2.65	1.82e-05	0.000943
MF	carbon-oxygen lyase activity (GO:0016835)	159	36	2.31	2.36e-05	0.0012
MF	glucosidase activity (GO:0015926)	125	31	2.53	2.5e-05	0.00125
MF	snoRNA binding (GO:0030515)	23	12	5.33	2.91e-05	0.00143
MF	ubiquitin-protein transferase activity (GO:0004842)	468	20	0.44	5.47e-05	0.00266
MF	protein self-association (GO:0043621)	121	29	2.45	6.72e-05	0.00322
MF	ATP hydrolysis activity (GO:0016887)	346	61	1.8	6.91e-05	0.00326
MF	ubiquitin-like protein transferase activity (GO:0019787)	482	22	0.47	0.000104	0.00485
MF	calcium ion binding (GO:0005509)	252	47	1.91	0.000135	0.00621
MF	ADP binding (GO:0043531)	171	3	0.18	0.000147	0.00646
MF	nucleoside phosphate binding (GO:1901265)	1077	148	1.4	0.000145	0.00649
MF	nucleotide binding (GO:0000166)	1077	148	1.4	0.000145	0.00658
MF	ligase activity, forming carbon-nitrogen bonds (GO:0016879)	74	20	2.76	0.000198	0.00859
MF	peptidase activity (GO:0008233)	505	79	1.6	0.000226	0.00969
MF	nucleic acid binding (GO:0003676)	3779	439	1.19	0.000301	0.0127
MF	signal sequence binding (GO:0005048)	55	16	2.97	0.000424	0.0177
MF	translation factor activity, RNA binding (GO:0008135)	105	24	2.34	0.000496	0.0204
MF	glutathione binding (GO:0043295)	19	9	4.84	0.000504	0.0205
MF	ubiquitin-like protein ligase activity (GO:0061659)	278	10	0.37	0.000529	0.0213
MF	aminoacyltransferase activity (GO:0016755)	490	25	0.52	0.000572	0.0221
MF	GTPase activity (GO:0003924)	203	38	1.91	0.000569	0.0223
MF	isomerase activity (GO:0016853)	247	44	1.82	0.000568	0.0226
MF	translation regulator activity, nucleic acid binding (GO:0090079)	107	24	2.29	0.000593	0.0227
MF	carbohydrate kinase activity (GO:0019200)	35	12	3.5	0.000664	0.0246
MF	sulfur compound binding (GO:1901681)	35	12	3.5	0.000664	0.0248
MF	cobalt ion binding (GO:0050897)	46	14	3.11	0.000657	0.0249
MF	ubiquitin protein ligase activity (GO:0061630)	273	10	0.37	0.000702	0.0257
MF	oxidoreductase activity, acting on single donors with incorporation of molecular oxygen (GO:0016701)	41	13	3.24	0.000738	0.0264
MF	structural constituent of chromatin (GO:0030527)	41	13	3.24	0.000738	0.0267
MF	ammonia ligase activity (GO:0016211)	8	6	7.66	0.000797	0.0282
MF	translation initiation factor activity (GO:0003743)	78	19	2.49	0.000953	0.033
MF	NAD binding (GO:0051287)	78	19	2.49	0.000953	0.0333
MF	transferase activity, transferring sulphur-containing groups (GO:0016782)	37	12	3.31	0.000992	0.034
MF	transferase activity, transferring one-carbon groups (GO:0016741)	256	44	1.76	0.00103	0.0348
MF	identical protein binding (GO:0042802)	413	64	1.58	0.00112	0.0376
MF	protein-containing complex binding (GO:0044877)	248	43	1.77	0.00121	0.0403
MF	acid-ammonia (or amide) ligase activity (GO:0016880)	9	6	6.81	0.00123	0.0404
MF	enzyme regulator activity (GO:0030234)	473	71	1.53	0.00135	0.044
MF	salicylic acid binding (GO:1901149)	28	10	3.65	0.00143	0.0452
MF	alcohol dehydrogenase (NAD+) activity (GO:0004022)	18	8	4.54	0.00142	0.0454
MF	alcohol dehydrogenase [NAD(P)+] activity (GO:0018455)	18	8	4.54	0.00142	0.0458
MF	glucan endo-1,3-beta-D-glucosidase activity (GO:0042973)	51	14	2.81	0.00151	0.0474
MF	metallopeptidase activity (GO:0008237)	95	21	2.26	0.00157	0.0483
MF	ATPase-coupled monoatomic cation transmembrane transporter activity (GO:0019829)	68	17	2.55	0.00156	0.0484
MF	glutamate-ammonia ligase activity (GO:0004356)	6	5	8.52	0.00164	0.0498
CC	cytosol (GO:0005829)	2630	678	2.63	2.28e-107	2.24e-104
CC	cytoplasm (GO:0005737)	14822	2026	1.4	7.67e-107	3.77e-104
CC	vacuole (GO:0005773)	1044	315	3.08	3.09e-59	1.01e-56
CC	plant-type vacuole (GO:0000325)	791	268	3.46	2.98e-58	7.34e-56
CC	cell periphery (GO:0071944)	3382	651	1.97	1.78e-57	3.49e-55
CC	cell junction (GO:0030054)	875	261	3.05	4.12e-48	4.06e-46
CC	anchoring junction (GO:0070161)	875	261	3.05	4.12e-48	4.51e-46
CC	symplast (GO:0055044)	875	261	3.05	4.12e-48	5.07e-46
CC	cell-cell junction (GO:0005911)	875	261	3.05	4.12e-48	5.79e-46
CC	plasmodesma (GO:0009506)	875	261	3.05	4.12e-48	6.76e-46
CC	cellular anatomical entity (GO:0110165)	24480	2601	1.09	1.36e-46	1.21e-44
CC	endomembrane system (GO:0012505)	2357	473	2.05	2.03e-44	1.66e-42
CC	intracellular anatomical structure (GO:0005622)	21551	2394	1.14	7.29e-44	5.52e-42
CC	plant-type cell wall (GO:0009505)	524	185	3.61	3.71e-42	2.61e-40
CC	cell wall (GO:0005618)	541	187	3.53	1.44e-41	9.45e-40
CC	plastid (GO:0009536)	5462	845	1.58	3.56e-41	2.19e-39
CC	external encapsulating structure (GO:0030312)	565	188	3.4	6.38e-40	3.69e-38
CC	membrane (GO:0016020)	4782	735	1.57	7.49e-34	4.09e-32
CC	plasma membrane (GO:0005886)	2872	503	1.79	1.41e-33	7.29e-32
CC	non-membrane-bounded organelle (GO:0043228)	2337	433	1.89	3.34e-33	1.56e-31
CC	intracellular non-membrane-bounded organelle (GO:0043232)	2337	433	1.89	3.34e-33	1.64e-31
CC	endoplasmic reticulum (GO:0005783)	1078	247	2.34	8.27e-30	3.7e-28
CC	cytoplasmic vesicle (GO:0031410)	734	185	2.58	1.7e-26	7.29e-25
CC	intracellular vesicle (GO:0097708)	736	185	2.57	2.14e-26	8.78e-25
CC	protein-containing complex (GO:0032991)	2999	481	1.64	2.23e-24	8.77e-23
CC	chloroplast (GO:0009507)	5040	715	1.45	1.59e-23	6.02e-22
CC	vesicle (GO:0031982)	835	191	2.34	6.26e-23	2.28e-21
CC	nucleolus (GO:0005730)	497	137	2.82	9.87e-23	3.47e-21
CC	organelle subcompartment (GO:0031984)	623	157	2.58	1.5e-22	5.09e-21
CC	cytosolic ribosome (GO:0022626)	294	100	3.48	2.78e-22	9.11e-21
CC	intracellular organelle (GO:0043229)	19823	2161	1.11	3.19e-21	1.01e-19
CC	Golgi apparatus (GO:0005794)	1169	233	2.04	3.75e-21	1.15e-19
CC	ribosome (GO:0005840)	391	114	2.98	1.12e-20	3.35e-19
CC	organelle (GO:0043226)	19873	2161	1.11	2.32e-20	6.71e-19
CC	chloroplast stroma (GO:0009570)	736	164	2.28	5.5e-19	1.5e-17
CC	intracellular membrane-bounded organelle (GO:0043231)	19574	2127	1.11	5.46e-19	1.54e-17
CC	membrane-bounded organelle (GO:0043227)	19631	2129	1.11	1.58e-18	4.19e-17
CC	plastid stroma (GO:0009532)	752	165	2.24	1.93e-18	5.01e-17
CC	ribonucleoprotein complex (GO:1990904)	653	150	2.35	2.59e-18	6.53e-17
CC	organelle lumen (GO:0043233)	1105	209	1.93	9.12e-17	2.14e-15
CC	membrane-enclosed lumen (GO:0031974)	1105	209	1.93	9.12e-17	2.19e-15
CC	intracellular organelle lumen (GO:0070013)	1105	209	1.93	9.12e-17	2.24e-15
CC	secretory vesicle (GO:0099503)	173	65	3.84	1.15e-16	2.64e-15
CC	organelle envelope (GO:0031967)	1250	221	1.81	5.8e-15	1.27e-13
CC	envelope (GO:0031975)	1250	221	1.81	5.8e-15	1.3e-13
CC	Golgi apparatus subcompartment (GO:0098791)	370	95	2.62	1.44e-14	3.09e-13
CC	ribosomal subunit (GO:0044391)	312	85	2.78	2.25e-14	4.71e-13
CC	nuclear lumen (GO:0031981)	933	174	1.91	1.02e-13	2.1e-12
CC	cytoplasmic stress granule (GO:0010494)	150	54	3.68	1.75e-13	3.5e-12
CC	trans-Golgi network (GO:0005802)	292	79	2.76	2.52e-13	4.95e-12
CC	chloroplast envelope (GO:0009941)	607	125	2.1	1.54e-12	2.97e-11
CC	Golgi cisterna (GO:0031985)	188	59	3.21	1.63e-12	3.09e-11
CC	Golgi stack (GO:0005795)	197	60	3.11	3e-12	5.58e-11
CC	endosome (GO:0005768)	414	95	2.35	5.24e-12	9.55e-11
CC	plastid envelope (GO:0009526)	861	157	1.86	8.27e-12	1.48e-10
CC	cytosolic large ribosomal subunit (GO:0022625)	137	46	3.43	7.16e-11	1.26e-09
CC	extracellular region (GO:0005576)	3155	428	1.39	7.29e-11	1.26e-09
CC	cytoplasmic ribonucleoprotein granule (GO:0036464)	203	58	2.92	8.04e-11	1.36e-09
CC	ribonucleoprotein granule (GO:0035770)	204	58	2.91	8.82e-11	1.47e-09
CC	organelle membrane (GO:0031090)	1444	225	1.59	2.13e-10	3.49e-09
CC	endoplasmic reticulum subcompartment (GO:0098827)	257	63	2.51	2.19e-09	3.48e-08
CC	nuclear outer membrane-endoplasmic reticulum membrane network (GO:0042175)	257	63	2.51	2.19e-09	3.54e-08
CC	endoplasmic reticulum membrane (GO:0005789)	251	62	2.52	2.69e-09	4.21e-08
CC	large ribosomal subunit (GO:0015934)	186	51	2.8	2.82e-09	4.33e-08
CC	apoplast (GO:0048046)	335	74	2.26	4.2e-09	6.36e-08
CC	supramolecular complex (GO:0099080)	425	87	2.09	4.4e-09	6.56e-08
CC	cellular_component (GO:0005575)	26557	2648	1.02	5.41e-09	7.83e-08
CC	Unclassified (UNCLASSIFIED)	873	36	0.42	5.41e-09	7.95e-08
CC	preribosome (GO:0030684)	84	31	3.77	1.46e-08	2.09e-07
CC	peroxisome (GO:0005777)	323	69	2.18	5.01e-08	6.95e-07
CC	microbody (GO:0042579)	323	69	2.18	5.01e-08	7.04e-07
CC	cytosolic small ribosomal subunit (GO:0022627)	92	29	3.22	6.46e-07	8.83e-06
CC	endoplasmic reticulum protein-containing complex (GO:0140534)	91	28	3.14	1.48e-06	2e-05
CC	Golgi trans cisterna (GO:0000138)	86	27	3.21	1.65e-06	2.2e-05
CC	Golgi medial cisterna (GO:0005797)	60	22	3.75	1.91e-06	2.5e-05
CC	small ribosomal subunit (GO:0015935)	127	34	2.74	2e-06	2.59e-05
CC	nuclear envelope (GO:0005635)	119	30	2.58	1.91e-05	0.000244
CC	membrane protein complex (GO:0098796)	595	95	1.63	2.48e-05	0.000313
CC	bounding membrane of organelle (GO:0098588)	914	131	1.46	6.59e-05	0.000821
CC	oligosaccharyltransferase complex (GO:0008250)	10	8	8.18	7.61e-05	0.000936
CC	small-subunit processome (GO:0032040)	46	16	3.55	7.81e-05	0.000948
CC	mitochondrial matrix (GO:0005759)	132	29	2.25	0.00024	0.00288
CC	90S preribosome (GO:0030686)	27	11	4.16	0.000343	0.00407
CC	preribosome, large subunit precursor (GO:0030687)	20	9	4.6	0.000673	0.00789
CC	protein folding chaperone complex (GO:0101031)	14	7	5.11	0.00168	0.0194
CC	sno(s)RNA-containing ribonucleoprotein complex (GO:0005732)	24	9	3.83	0.00187	0.0214
CC	catalytic complex (GO:1902494)	1394	175	1.28	0.00194	0.022
CC	Golgi cis cisterna (GO:0000137)	41	12	2.99	0.00206	0.023
CC	EMC complex (GO:0072546)	11	6	5.57	0.0026	0.0288
CC	polysome (GO:0005844)	16	7	4.47	0.00302	0.033
CC	eukaryotic translation elongation factor 1 complex (GO:0005853)	4	4	10.22	0.00329	0.0351
CC	lytic vacuole (GO:0000323)	50	13	2.66	0.00328	0.0355
CC	COP9 signalosome (GO:0008180)	12	6	5.11	0.00361	0.0382
CC	plant-type vacuole membrane (GO:0009705)	132	25	1.94	0.00442	0.0463
BP = biological process; MF = molecular function; CC = Cellular Component

## Sheet: Table S4c
Table S4c Significantly enriched gene ontology (GO) terms of the differentially accumulated proteins (DAPs) in roots obtained by comparing the inoculated clubroot resistant (CR) and inoculated susceptible (CS) of the near-isogenic Brassica napus lines (RI vs. SI) . The GO terms marked with red font are the most significant ones.
Category	GO term	Number in reference	Number in the input list	Fold Enrichment	raw P-value	FDR
BP	cellular process (GO:0009987)	15187	2024	1.34	4.96e-86	2.88e-82
BP	metabolic process (GO:0008152)	12892	1736	1.36	1.34e-63	3.88e-60
BP	organic substance metabolic process (GO:0071704)	12071	1635	1.37	3.78e-58	7.3e-55
BP	small molecule metabolic process (GO:0044281)	3097	579	1.89	4.12e-45	5.96e-42
BP	cellular metabolic process (GO:0044237)	9201	1283	1.41	2.51e-44	2.9e-41
BP	organic acid metabolic process (GO:0006082)	2166	435	2.03	2.44e-39	2.35e-36
BP	oxoacid metabolic process (GO:0043436)	2044	415	2.05	2.47e-38	2.04e-35
BP	carboxylic acid metabolic process (GO:0019752)	1561	344	2.22	1.4e-37	1.01e-34
BP	primary metabolic process (GO:0044238)	9962	1325	1.34	2.76e-36	1.78e-33
BP	biosynthetic process (GO:0009058)	4893	760	1.57	1.05e-34	6.08e-32
BP	organic substance biosynthetic process (GO:1901576)	4530	710	1.58	4.04e-33	2.13e-30
BP	cellular biosynthetic process (GO:0044249)	3349	539	1.62	1.57e-26	7.56e-24
BP	amino acid metabolic process (GO:0006520)	600	164	2.76	3.23e-26	1.44e-23
BP	cellular component organization or biogenesis (GO:0071840)	3605	567	1.59	7.25e-26	3e-23
BP	cellular catabolic process (GO:0044248)	1070	225	2.12	3.79e-22	1.47e-19
BP	nitrogen compound metabolic process (GO:0006807)	9027	1142	1.28	4.49e-21	1.63e-18
BP	alpha-amino acid metabolic process (GO:1901605)	409	118	2.91	9.92e-21	3.19e-18
BP	organonitrogen compound biosynthetic process (GO:1901566)	1792	318	1.79	9.41e-21	3.21e-18
BP	organonitrogen compound metabolic process (GO:1901564)	6318	848	1.35	2.01e-20	6.13e-18
BP	catabolic process (GO:0009056)	2251	374	1.68	5.28e-20	1.53e-17
BP	response to stimulus (GO:0050896)	9805	1211	1.25	2.84e-19	7.83e-17
BP	cellular localization (GO:0051641)	1282	243	1.91	7.76e-19	2.05e-16
BP	organic substance catabolic process (GO:1901575)	1917	326	1.72	9.5e-19	2.39e-16
BP	carbohydrate metabolic process (GO:0005975)	1029	206	2.02	2.35e-18	5.68e-16
BP	cellular component biogenesis (GO:0044085)	1923	324	1.7	4.08e-18	9.45e-16
BP	organic acid biosynthetic process (GO:0016053)	652	150	2.32	4.52e-18	1.01e-15
BP	carboxylic acid biosynthetic process (GO:0046394)	620	143	2.33	3.23e-17	6.94e-15
BP	response to stress (GO:0006950)	5761	766	1.34	3.84e-17	7.95e-15
BP	monocarboxylic acid metabolic process (GO:0032787)	700	153	2.21	1.29e-16	2.58e-14
BP	localization (GO:0051179)	2897	433	1.51	6.16e-16	1.19e-13
BP	organic cyclic compound metabolic process (GO:1901360)	4951	668	1.36	8.2e-16	1.53e-13
BP	amide metabolic process (GO:0043603)	698	150	2.17	8.85e-16	1.6e-13
BP	small molecule biosynthetic process (GO:0044283)	961	187	1.96	1.03e-15	1.81e-13
BP	small molecule catabolic process (GO:0044282)	235	75	3.22	1.47e-15	2.5e-13
BP	cellular aromatic compound metabolic process (GO:0006725)	4774	645	1.36	2.26e-15	3.74e-13
BP	sulfur compound metabolic process (GO:0006790)	631	139	2.22	2.36e-15	3.8e-13
BP	secondary metabolic process (GO:0019748)	787	161	2.06	3.04e-15	4.76e-13
BP	cellular component organization (GO:0016043)	2837	420	1.49	6.11e-15	9.31e-13
BP	macromolecule localization (GO:0033036)	1153	210	1.84	7.92e-15	1.18e-12
BP	amino acid biosynthetic process (GO:0008652)	189	64	3.42	1.87e-14	2.71e-12
BP	cellular nitrogen compound metabolic process (GO:0034641)	4731	633	1.35	3.2e-14	4.53e-12
BP	intracellular transport (GO:0046907)	726	148	2.06	5.05e-14	6.97e-12
BP	carbohydrate derivative metabolic process (GO:1901135)	997	185	1.87	7.45e-14	1e-11
BP	cellular macromolecule localization (GO:0070727)	876	168	1.93	9.6e-14	1.24e-11
BP	establishment of localization in cell (GO:0051649)	758	152	2.02	9.6e-14	1.26e-11
BP	alpha-amino acid biosynthetic process (GO:1901607)	175	59	3.4	2.26e-13	2.84e-11
BP	carboxylic acid catabolic process (GO:0046395)	172	58	3.4	3.57e-13	4.3e-11
BP	organic acid catabolic process (GO:0016054)	172	58	3.4	3.57e-13	4.4e-11
BP	ncRNA metabolic process (GO:0034660)	513	114	2.24	4.16e-13	4.92e-11
BP	regulation of DNA-templated transcription (GO:0006355)	2444	140	0.58	1.56e-12	1.81e-10
BP	response to chemical (GO:0042221)	5354	687	1.29	3.78e-12	4.29e-10
BP	regulation of RNA biosynthetic process (GO:2001141)	2492	146	0.59	4.33e-12	4.82e-10
BP	regulation of nucleic acid-templated transcription (GO:1903506)	2485	146	0.59	6.61e-12	7.22e-10
BP	response to oxidative stress (GO:0006979)	745	143	1.94	7.21e-12	7.74e-10
BP	macromolecule metabolic process (GO:0043170)	8524	1021	1.21	9.29e-12	9.61e-10
BP	protein localization (GO:0008104)	811	152	1.89	9.12e-12	9.61e-10
BP	developmental process (GO:0032502)	6257	781	1.26	9.98e-12	1.01e-09
BP	transport (GO:0006810)	2426	353	1.47	1.06e-11	1.06e-09
BP	ncRNA processing (GO:0034470)	426	96	2.27	1.46e-11	1.38e-09
BP	establishment of localization (GO:0051234)	2465	357	1.46	1.44e-11	1.39e-09
BP	growth (GO:0040007)	1441	233	1.63	1.41e-11	1.39e-09
BP	rRNA metabolic process (GO:0016072)	268	71	2.67	2.03e-11	1.9e-09
BP	rRNA processing (GO:0006364)	252	68	2.72	2.13e-11	1.95e-09
BP	ribonucleoprotein complex biogenesis (GO:0022613)	429	96	2.26	2.68e-11	2.43e-09
BP	organic substance transport (GO:0071702)	1170	197	1.7	2.73e-11	2.44e-09
BP	heterocycle metabolic process (GO:0046483)	4390	574	1.32	2.87e-11	2.52e-09
BP	gene expression (GO:0010467)	1805	275	1.54	4.94e-11	4.27e-09
BP	ribosome biogenesis (GO:0042254)	353	83	2.37	6.07e-11	5.17e-09
BP	anatomical structure development (GO:0048856)	5838	729	1.26	7.39e-11	6.2e-09
BP	cellular nitrogen compound biosynthetic process (GO:0044271)	1911	283	1.49	3.96e-10	3.28e-08
BP	cell wall organization or biogenesis (GO:0071554)	1014	172	1.71	4.06e-10	3.32e-08
BP	nucleobase-containing small molecule metabolic process (GO:0055086)	372	83	2.25	5.3e-10	4.26e-08
BP	secondary metabolite biosynthetic process (GO:0044550)	373	83	2.24	5.76e-10	4.57e-08
BP	amide biosynthetic process (GO:0043604)	593	114	1.94	9.8e-10	7.67e-08
BP	protein folding (GO:0006457)	183	52	2.87	1.18e-09	9.12e-08
BP	glutamine family amino acid metabolic process (GO:0009064)	59	28	4.79	1.21e-09	9.2e-08
BP	response to external stimulus (GO:0009605)	3218	430	1.35	1.72e-09	1.29e-07
BP	phenylpropanoid metabolic process (GO:0009698)	121	40	3.33	2.46e-09	1.83e-07
BP	sulfur compound biosynthetic process (GO:0044272)	293	69	2.38	2.64e-09	1.94e-07
BP	protein transport (GO:0015031)	563	108	1.94	3.09e-09	2.24e-07
BP	alpha-amino acid catabolic process (GO:1901606)	87	33	3.83	3.93e-09	2.81e-07
BP	protein localization to organelle (GO:0033365)	366	79	2.18	5.1e-09	3.6e-07
BP	intracellular protein transport (GO:0006886)	489	97	2	5.53e-09	3.86e-07
BP	establishment of protein localization (GO:0045184)	570	108	1.91	5.67e-09	3.92e-07
BP	establishment of protein localization to organelle (GO:0072594)	268	64	2.41	5.86e-09	4e-07
BP	response to oxygen-containing compound (GO:1901700)	3458	452	1.32	8.6e-09	5.73e-07
BP	nitrogen compound transport (GO:0071705)	876	148	1.7	8.6e-09	5.79e-07
BP	organelle organization (GO:0006996)	1518	228	1.52	9.01e-09	5.93e-07
BP	regulation of biological quality (GO:0065008)	658	119	1.82	1.19e-08	7.78e-07
BP	organic cyclic compound biosynthetic process (GO:1901362)	1655	242	1.48	2.08e-08	1.34e-06
BP	amino acid catabolic process (GO:0009063)	95	33	3.5	2.25e-08	1.43e-06
BP	multicellular organism development (GO:0007275)	4758	591	1.25	2.33e-08	1.47e-06
BP	phenylpropanoid biosynthetic process (GO:0009699)	96	33	3.47	2.76e-08	1.72e-06
BP	multicellular organismal process (GO:0032501)	5101	627	1.24	3.01e-08	1.85e-06
BP	purine-containing compound metabolic process (GO:0072521)	238	57	2.42	3.28e-08	2e-06
BP	macromolecule biosynthetic process (GO:0009059)	2338	320	1.38	4.41e-08	2.66e-06
BP	protein ubiquitination (GO:0016567)	716	29	0.41	6.03e-08	3.6e-06
BP	cell growth (GO:0016049)	652	115	1.78	6.33e-08	3.74e-06
BP	nucleobase-containing compound metabolic process (GO:0006139)	3717	473	1.28	7.32e-08	4.28e-06
BP	response to other organism (GO:0051707)	2697	359	1.34	7.78e-08	4.42e-06
BP	response to external biotic stimulus (GO:0043207)	2697	359	1.34	7.78e-08	4.46e-06
BP	polysaccharide metabolic process (GO:0005976)	507	95	1.89	7.71e-08	4.47e-06
BP	lignin metabolic process (GO:0009808)	56	24	4.32	8.28e-08	4.66e-06
BP	dicarboxylic acid metabolic process (GO:0043648)	91	31	3.44	8.5e-08	4.74e-06
BP	response to organic substance (GO:0010033)	4603	569	1.25	9.3e-08	5.13e-06
BP	response to biotic stimulus (GO:0009607)	2700	359	1.34	9.39e-08	5.13e-06
BP	regulation of macromolecule biosynthetic process (GO:0010556)	2714	186	0.69	9.79e-08	5.3e-06
BP	biological process involved in interspecies interaction between organisms (GO:0044419)	2712	360	1.34	9.97e-08	5.35e-06
BP	lipid metabolic process (GO:0006629)	1472	216	1.48	1.1e-07	5.86e-06
BP	protein modification by small protein conjugation (GO:0032446)	751	32	0.43	1.23e-07	6.49e-06
BP	regulation of RNA metabolic process (GO:0051252)	2766	191	0.7	1.26e-07	6.59e-06
BP	purine nucleotide metabolic process (GO:0006163)	217	52	2.42	1.44e-07	7.47e-06
BP	aromatic compound biosynthetic process (GO:0019438)	1499	218	1.47	1.77e-07	9.06e-06
BP	glutamine family amino acid biosynthetic process (GO:0009084)	29	17	5.91	2.24e-07	1.14e-05
BP	developmental growth (GO:0048589)	1149	175	1.54	2.32e-07	1.17e-05
BP	peptide metabolic process (GO:0006518)	558	100	1.81	2.77e-07	1.38e-05
BP	carbohydrate derivative biosynthetic process (GO:1901137)	559	99	1.79	4.14e-07	2.05e-05
BP	response to toxic substance (GO:0009636)	180	45	2.52	4.41e-07	2.16e-05
BP	organic hydroxy compound metabolic process (GO:1901615)	377	74	1.98	4.84e-07	2.36e-05
BP	response to abiotic stimulus (GO:0009628)	4779	581	1.23	4.98e-07	2.41e-05
BP	regulation of cellular biosynthetic process (GO:0031326)	2939	210	0.72	5.58e-07	2.67e-05
BP	glutathione metabolic process (GO:0006749)	59	23	3.93	5.85e-07	2.78e-05
BP	system development (GO:0048731)	4070	503	1.25	6.87e-07	3.24e-05
BP	translation (GO:0006412)	520	93	1.8	7.06e-07	3.3e-05
BP	nucleocytoplasmic transport (GO:0006913)	114	33	2.92	7.44e-07	3.42e-05
BP	nuclear transport (GO:0051169)	114	33	2.92	7.44e-07	3.45e-05
BP	glycosyl compound metabolic process (GO:1901657)	304	63	2.09	7.93e-07	3.62e-05
BP	organonitrogen compound catabolic process (GO:1901565)	1176	175	1.5	8.57e-07	3.85e-05
BP	nucleoside phosphate metabolic process (GO:0006753)	280	59	2.13	8.5e-07	3.85e-05
BP	toxin metabolic process (GO:0009404)	66	24	3.67	9.23e-07	4.11e-05
BP	glucan metabolic process (GO:0044042)	212	49	2.33	1.04e-06	4.59e-05
BP	nucleotide metabolic process (GO:0009117)	267	57	2.15	1.16e-06	4.96e-05
BP	detoxification (GO:0098754)	158	40	2.55	1.14e-06	4.98e-05
BP	branched-chain amino acid metabolic process (GO:0009081)	52	21	4.07	1.13e-06	4.98e-05
BP	peptide biosynthetic process (GO:0043043)	526	93	1.78	1.15e-06	4.99e-05
BP	lignin biosynthetic process (GO:0009809)	43	19	4.46	1.26e-06	5.38e-05
BP	energy derivation by oxidation of organic compounds (GO:0015980)	172	42	2.46	1.59e-06	6.72e-05
BP	regulation of nucleobase-containing compound metabolic process (GO:0019219)	3115	229	0.74	1.78e-06	7.49e-05
BP	response to temperature stimulus (GO:0009266)	1321	190	1.45	2.42e-06	0.000101
BP	toxin catabolic process (GO:0009407)	46	19	4.17	2.79e-06	0.000115
BP	cell wall biogenesis (GO:0042546)	426	78	1.85	2.96e-06	0.000121
BP	protein targeting (GO:0006605)	231	50	2.18	3.01e-06	0.000123
BP	response to inorganic substance (GO:0010035)	2263	298	1.33	3.15e-06	0.000128
BP	glycosinolate catabolic process (GO:0019759)	17	12	7.12	3.4e-06	0.000135
BP	glucosinolate catabolic process (GO:0019762)	17	12	7.12	3.4e-06	0.000136
BP	S-glycoside catabolic process (GO:0016145)	17	12	7.12	3.4e-06	0.000137
BP	monocarboxylic acid catabolic process (GO:0072329)	62	22	3.58	3.58e-06	0.00014
BP	plant-type cell wall organization or biogenesis (GO:0071669)	565	96	1.71	3.58e-06	0.000141
BP	RNA processing (GO:0006396)	865	134	1.56	3.68e-06	0.000143
BP	cell wall organization (GO:0071555)	322	63	1.97	3.77e-06	0.000144
BP	cell division (GO:0051301)	550	94	1.72	3.75e-06	0.000145
BP	post-embryonic development (GO:0009791)	2398	312	1.31	4.02e-06	0.000153
BP	fatty acid metabolic process (GO:0006631)	302	60	2	4.52e-06	0.000171
BP	monocarboxylic acid biosynthetic process (GO:0072330)	254	53	2.11	4.65e-06	0.000175
BP	tissue development (GO:0009888)	2078	275	1.34	5.54e-06	0.000206
BP	glutamate metabolic process (GO:0006536)	26	14	5.43	5.52e-06	0.000206
BP	ribose phosphate metabolic process (GO:0019693)	183	42	2.32	5.76e-06	0.000213
BP	aromatic compound catabolic process (GO:0019439)	272	55	2.04	6.18e-06	0.000227
BP	protein modification by small protein conjugation or removal (GO:0070647)	855	45	0.53	6.39e-06	0.000233
BP	glycosinolate metabolic process (GO:0019757)	263	54	2.07	6.63e-06	0.000237
BP	glucosinolate metabolic process (GO:0019760)	263	54	2.07	6.63e-06	0.000239
BP	S-glycoside metabolic process (GO:0016143)	263	54	2.07	6.63e-06	0.00024
BP	sulfur compound catabolic process (GO:0044273)	23	13	5.7	8.02e-06	0.000282
BP	branched-chain amino acid biosynthetic process (GO:0009082)	23	13	5.7	8.02e-06	0.000283
BP	root system development (GO:0022622)	1306	185	1.43	8.01e-06	0.000285
BP	regulation of biosynthetic process (GO:0009889)	3104	233	0.76	8.21e-06	0.000287
BP	reactive oxygen species metabolic process (GO:0072593)	72	23	3.22	9.1e-06	0.000316
BP	cellular lipid metabolic process (GO:0044255)	1112	161	1.46	1.03e-05	0.000354
BP	external encapsulating structure organization (GO:0045229)	386	70	1.83	1.07e-05	0.000366
BP	leucine metabolic process (GO:0006551)	24	13	5.46	1.13e-05	0.000387
BP	developmental growth involved in morphogenesis (GO:0060560)	523	88	1.7	1.18e-05	0.000399
BP	root development (GO:0048364)	1288	181	1.42	1.35e-05	0.000455
BP	organic cyclic compound catabolic process (GO:1901361)	300	58	1.95	1.54e-05	0.000515
BP	monosaccharide metabolic process (GO:0005996)	126	32	2.56	1.62e-05	0.000539
BP	cellular developmental process (GO:0048869)	1543	210	1.37	1.69e-05	0.000558
BP	organophosphate metabolic process (GO:0019637)	553	91	1.66	1.96e-05	0.000634
BP	response to cold (GO:0009409)	650	103	1.6	1.95e-05	0.000636
BP	biological_process (GO:0008150)	26295	2650	1.02	1.95e-05	0.000637
BP	purine ribonucleotide metabolic process (GO:0009150)	148	35	2.39	2.15e-05	0.000693
BP	glycosyl compound catabolic process (GO:1901658)	35	15	4.32	2.17e-05	0.000696
BP	protein complex oligomerization (GO:0051259)	55	19	3.49	2.2e-05	0.000701
BP	plant epidermis development (GO:0090558)	641	102	1.61	2.25e-05	0.000707
BP	cell differentiation (GO:0030154)	1365	189	1.4	2.24e-05	0.000708
BP	glutamine metabolic process (GO:0006541)	18	11	6.17	2.34e-05	0.000733
BP	vesicle-mediated transport (GO:0016192)	549	90	1.65	2.49e-05	0.000777
BP	cellular lipid catabolic process (GO:0044242)	107	28	2.64	2.67e-05	0.000829
BP	cellular component assembly (GO:0022607)	1040	150	1.46	2.72e-05	0.000833
BP	aerobic respiration (GO:0009060)	132	32	2.45	2.72e-05	0.000837
BP	glycosyl compound biosynthetic process (GO:1901659)	119	30	2.54	3.45e-05	0.00105
BP	thioester metabolic process (GO:0035383)	52	18	3.49	3.51e-05	0.00106
BP	acyl-CoA metabolic process (GO:0006637)	52	18	3.49	3.51e-05	0.00107
BP	response to reactive oxygen species (GO:0000302)	168	37	2.22	4.14e-05	0.00124
BP	aspartate family amino acid metabolic process (GO:0009066)	64	20	3.15	4.42e-05	0.00132
BP	post-transcriptional regulation of gene expression (GO:0010608)	203	42	2.09	4.6e-05	0.00137
BP	ribonucleotide metabolic process (GO:0009259)	174	38	2.2	5.12e-05	0.00151
BP	serine family amino acid metabolic process (GO:0009069)	54	18	3.36	5.27e-05	0.00155
BP	cytokinesis (GO:0000910)	210	43	2.07	5.57e-05	0.00163
BP	ribosomal large subunit biogenesis (GO:0042273)	77	22	2.88	5.82e-05	0.0017
BP	fluid transport (GO:0042044)	39	15	3.88	5.91e-05	0.0017
BP	water transport (GO:0006833)	39	15	3.88	5.91e-05	0.00171
BP	lipid catabolic process (GO:0016042)	118	29	2.48	5.99e-05	0.00172
BP	reproductive structure development (GO:0048608)	2102	269	1.29	6.3e-05	0.00179
BP	cell development (GO:0048468)	455	76	1.69	6.26e-05	0.00179
BP	disaccharide metabolic process (GO:0005984)	78	22	2.85	6.84e-05	0.00193
[truncated: 482 more rows]

[truncated: 7 more sheets: Table S5a, Table S5b, Table S6a , Table S6b, Table S6c, Table S6d, Table S7]
